# Supplementary material for: Angiogenesis Pathway in Kidney Renal Clear Cell Carcinoma and Its Prognostic Value for Cancer Risk Prediction
Source: Front Med (Lausanne). 2021 Oct 28;8:731214. doi: 10.3389/fmed.2021.731214 (PMC8581140; doi:10.3389/fmed.2021.731214)
Supplement: Supplementary Table 1 — Copy number variation (CNV) gain frequency of the angiogenesis pathway genes across 32 cancer types. [file Data_Sheet_1.xlsx]

## Sheet: S1-CNV-gain
	ACC	BLCA	BRCA	CESC	CHOL	COAD	DLBC	ESCA	GBM	HNSC	KICH	KIRC	KIRP	LGG	LIHC	LUAD	LUSC	MESO	OV	PAAD	PCPG	PRAD	READ	SARC	SKCM	STAD	TGCT	THCA	THYM	UCEC	UCS	UVM
AKT1	0.166667	0.0507246	0.0627929	0.110204	0	0.012024	0.0344828	0.135417	0.0302548	0.146552	0.454545	0.0135823	0.00986842	0.00938086	0.0158311	0.0791506	0.104962	0.0116279	0.17806	0.0201342	0.00666667	0.0162272	0.0120482	0.2	0.0338983	0.0113122	0.0897436	0.00587084	0	0.0655738	0.0892857	0.0375
ANGPT1	0.344444	0.345411	0.504217	0.195918	0.212121	0.360721	0.103448	0.385417	0.0605096	0.336207	0.318182	0.0390492	0.0855263	0.135084	0.538259	0.316602	0.274809	0.0930233	0.529412	0.114094	0.06	0.188641	0.409639	0.233333	0.324153	0.325792	0.333333	0	0	0.249545	0.553571	0.7375
ARNT	0.111111	0.311594	0.556701	0.334694	0.484848	0.1002	0.206897	0.1875	0.0812102	0.12931	0.0151515	0.057725	0.0296053	0.0393996	0.583113	0.455598	0.246183	0.151163	0.508744	0.194631	0.146667	0.0446247	0.204819	0.366667	0.315678	0.153846	0.128205	0.0547945	0.0666667	0.386157	0.625	0.075
CREBBP	0.388889	0.0144928	0.299906	0.134694	0.0606061	0.0781563	0.0689655	0.0208333	0.0175159	0.0344828	0.439394	0.057725	0.381579	0.0131332	0.0316623	0.0772201	0.0133588	0.0813953	0.0763116	0.0134228	0.0133333	0.030426	0.13253	0.141667	0.059322	0.0294118	0.00641026	0.00978474	0	0.0236794	0	0.0125
FGF2	0.266667	0.02657	0.0309278	0.0285714	0	0.00400802	0	0.0208333	0.0207006	0.00862069	0.439394	0.00339559	0.00657895	0.00750469	0.0211082	0.0135135	0.0152672	0	0.0317965	0	0.0133333	0.0040568	0.0240964	0.15	0.0381356	0.00678733	0	0.00391389	0	0.00546448	0.0357143	0.0625
FGFR2	0.166667	0.031401	0.0402999	0.00816327	0.0909091	0.0180361	0	0	0.00318471	0	0.030303	0.00848896	0.0296053	0.00562852	0.0290237	0.034749	0.0229008	0	0.157393	0.0201342	0.0333333	0.00811359	0.0120482	0.05	0.00211864	0.081448	0.0448718	0	0	0.149362	0.107143	0
FLT1	0.0444444	0.123188	0.0459231	0.0326531	0	0.49499	0.0344828	0.03125	0.00318471	0.00862069	0.0454545	0.0135823	0.0657895	0.00938086	0.0105541	0.011583	0.0133588	0	0.0588235	0.033557	0.04	0.00811359	0.746988	0.05	0.101695	0.106335	0	0	0	0.010929	0.0892857	0.0375
HIF1A	0.133333	0.0458937	0.0412371	0.102041	0	0.0140281	0.0689655	0.125	0.00796178	0.0862069	0.439394	0.00679117	0	0.00750469	0.0105541	0.0656371	0.0534351	0.0116279	0.0588235	0.0201342	0.02	0.00608519	0.0120482	0.2	0.0338983	0.0226244	0.0961538	0.00195695	0	0.0327869	0.0892857	0.0625
KDR	0.288889	0.0676329	0.0487348	0.0244898	0	0.0220441	0	0.0625	0.106688	0.0603448	0.393939	0.00848896	0.00986842	0.0393996	0.0211082	0.0482625	0.124046	0	0.127186	0.0134228	0.02	0.0040568	0.0361446	0.258333	0.065678	0.0226244	0.115385	0.00195695	0	0.0273224	0.107143	0.05
MAPK1	0.0222222	0.0797101	0.0365511	0.044898	0	0.012024	0	0.09375	0.0191083	0.0948276	0.257576	0.0152801	0.00986842	0.0131332	0.0395778	0.0540541	0.198473	0.0232558	0.09062	0	0	0.0020284	0.0240964	0.208333	0.139831	0.0248869	0.147436	0	0.0333333	0.0346084	0.214286	0.0125
MAPK14	0.122222	0.0531401	0.099344	0.134694	0.151515	0.0621242	0.103448	0.03125	0.00955414	0.0431034	0.030303	0.00509338	0.00986842	0.0150094	0.245383	0.127413	0.0458015	0.0581395	0.302067	0.00671141	0.0666667	0.00608519	0.0722892	0.075	0.317797	0.061086	0.0320513	0.00195695	0	0.0710383	0.357143	0.55
MMP9	0.433333	0.248792	0.220244	0.220408	0.0909091	0.659319	0	0.270833	0.294586	0.0431034	0.424242	0.0543294	0.273026	0.0487805	0.134565	0.11583	0.167939	0.0348837	0.464229	0.0604027	0.0266667	0.0223124	0.879518	0.325	0.266949	0.364253	0.0384615	0.00587084	0.0333333	0.154827	0.482143	0.0875
NOS3	0.388889	0.0772947	0.0871603	0.0489796	0.0606061	0.278557	0.0344828	0.0729167	0.703822	0.0948276	0.515152	0.157895	0.542763	0.262664	0.174142	0.146718	0.114504	0.0697674	0.421304	0.0201342	0.06	0.0547667	0.337349	0.125	0.389831	0.0791855	0.269231	0.035225	0.0333333	0.0874317	0.196429	0.075
PDGFB	0	0.0289855	0.0243674	0.0367347	0	0.00601202	0	0.0416667	0.00796178	0.0689655	0.318182	0.0152801	0.00986842	0.0150094	0.055409	0.0250965	0.156489	0.0116279	0.0413355	0.00671141	0.00666667	0	0.0240964	0.15	0.163136	0.0135747	0.0384615	0	0	0.0382514	0.0892857	0.0375
PDGFRA	0.288889	0.0603865	0.0477976	0.0244898	0	0.0200401	0	0.0520833	0.197452	0.0517241	0.378788	0.0135823	0.00986842	0.0525328	0.0237467	0.0521236	0.127863	0	0.117647	0	0.02	0.0020284	0.0361446	0.266667	0.0614407	0.0180995	0.115385	0.00195695	0	0.0291439	0.107143	0.05
PIK3CA	0.1	0.214976	0.179007	0.669388	0.0909091	0.0501002	0.137931	0.739583	0.0812102	0.655172	0.272727	0.057725	0.223684	0.0225141	0.0844327	0.11583	0.753817	0.0465116	0.675676	0.033557	0	0.0446247	0.0843373	0.1	0.0466102	0.158371	0.0961538	0	0	0.218579	0.428571	0
PLCG1	0.444444	0.251208	0.211809	0.228571	0.0909091	0.651303	0	0.239583	0.299363	0.0431034	0.333333	0.0509338	0.276316	0.0487805	0.137203	0.11583	0.183206	0.0348837	0.372019	0.0536913	0.02	0.0162272	0.86747	0.308333	0.264831	0.334842	0.025641	0.00587084	0.0333333	0.132969	0.464286	0.0875
PTK2	0.344444	0.311594	0.450797	0.265306	0.212121	0.366733	0.172414	0.489583	0.0621019	0.387931	0.287879	0.0441426	0.0855263	0.125704	0.509235	0.312741	0.333969	0.127907	0.642289	0.147651	0.0533333	0.168357	0.445783	0.2	0.32839	0.328054	0.288462	0	0	0.245902	0.535714	0.7625
SMAD1	0.244444	0.031401	0.0346767	0.0285714	0	0.00200401	0.0344828	0.0208333	0.0159236	0	0.439394	0.00169779	0.00657895	0.00562852	0.0184697	0.0135135	0.00763359	0	0.0699523	0	0.0133333	0.0040568	0.0240964	0.175	0.0423729	0.0294118	0	0.00195695	0	0.0145719	0.0892857	0.0625
SRC	0.433333	0.251208	0.194002	0.244898	0.0909091	0.649299	0	0.208333	0.288217	0.0603448	0.393939	0.0509338	0.25	0.0469043	0.124011	0.106178	0.183206	0.0348837	0.36248	0.0536913	0.0266667	0.0162272	0.86747	0.208333	0.235169	0.328054	0.025641	0.00391389	0.0333333	0.127505	0.482143	0.0875
TEK	0.144444	0.0628019	0.0581068	0.0938776	0	0.0861723	0.0689655	0.09375	0.0238854	0.0862069	0.257576	0.0135823	0.00657895	0.0131332	0.0131926	0.03861	0.0648855	0	0.135135	0.0134228	0.0133333	0.0121704	0.108434	0.133333	0.0169492	0.0339367	0.00641026	0	0	0.0418944	0.0178571	0.0625
TIMP2	0.0555556	0.157005	0.223055	0.0938776	0.121212	0.0941884	0.0344828	0.104167	0.0429936	0.0948276	0.030303	0.0271647	0.526316	0.043152	0.237467	0.166023	0.160305	0.104651	0.214626	0.0402685	0.04	0.0141988	0.0722892	0.15	0.144068	0.0565611	0.0512821	0.00782779	0.0333333	0.0801457	0.392857	0.1625
TIMP3	0.0111111	0.0555556	0.031865	0.044898	0	0.012024	0	0.0625	0.00636943	0.0775862	0.227273	0.0135823	0.00986842	0.0150094	0.055409	0.023166	0.160305	0.0116279	0.063593	0	0	0	0.0361446	0.183333	0.137712	0.0180995	0.0512821	0	0.0333333	0.0400729	0.0892857	0.025
VEGFA	0.122222	0.0990338	0.117151	0.138776	0.151515	0.0881764	0.103448	0.114583	0.0207006	0.0603448	0.030303	0.00848896	0.0263158	0.00938086	0.295515	0.119691	0.0896947	0.0465116	0.297297	0.0201342	0.0733333	0.00608519	0.144578	0.108333	0.290254	0.156109	0.0448718	0.00195695	0	0.0801457	0.375	0.5

## Sheet: S2-CNV-loss
	ACC	BLCA	BRCA	CESC	CHOL	COAD	DLBC	ESCA	GBM	HNSC	KICH	KIRC	KIRP	LGG	LIHC	LUAD	LUSC	MESO	OV	PAAD	PCPG	PRAD	READ	SARC	SKCM	STAD	TGCT	THCA	THYM	UCEC	UCS	UVM
AKT1	0.0666667	0.0797101	0.0749766	0.0530612	0.424242	0.192385	0	0.0625	0.16242	0.0775862	0.0454545	0.127334	0.105263	0.110694	0.174142	0.0501931	0.0381679	0.174419	0.168521	0.0201342	0.0733333	0.010142	0.216867	0.0333333	0.120763	0.0429864	0	0.00195695	0	0.0346084	0.142857	0.05
ANGPT1	0.0666667	0.00241546	0.00656045	0	0.030303	0.00801603	0	0	0.0159236	0	0.151515	0.0220713	0.00986842	0.011257	0.0158311	0.00579151	0.00763359	0.0348837	0.0508744	0.00671141	0.0866667	0.010142	0	0.108333	0.00847458	0.00904977	0	0.00391389	0	0.010929	0.0178571	0
ARNT	0.0888889	0	0.000937207	0	0	0.00200401	0	0	0	0	0.560606	0.0186757	0.0328947	0	0	0.0019305	0	0.0116279	0.00158983	0	0.02	0	0	0.00833333	0	0	0	0	0	0	0	0
CREBBP	0.0333333	0.171498	0.0215558	0.0367347	0.030303	0.0220441	0.0344828	0.0625	0.0254777	0.0344828	0.0151515	0	0.00657895	0.00187617	0.147757	0.0135135	0.0744275	0	0.298887	0.0201342	0.0333333	0.0020284	0.0240964	0.0916667	0.0338983	0.0588235	0.00641026	0.00391389	0	0.0819672	0.25	0
FGF2	0.0444444	0.0676329	0.0637301	0.122449	0.212121	0.0741483	0.103448	0.114583	0.0207006	0.0862069	0	0.0186757	0.0493421	0.065666	0.195251	0.019305	0.0877863	0.104651	0.426073	0.0201342	0.0133333	0.0283976	0.144578	0.0833333	0.059322	0.0475113	0.0320513	0	0	0.0673953	0.25	0.0625
FGFR2	0	0.10628	0.0880975	0.114286	0.151515	0.0541082	0.0344828	0.0729167	0.713376	0.0172414	0.681818	0.057725	0.0328947	0.166979	0.105541	0.030888	0.0610687	0.151163	0.135135	0.0134228	0.0133333	0.040568	0.0120482	0.191667	0.32839	0.0248869	0.00641026	0.00391389	0	0.0564663	0.0535714	0
FLT1	0.288889	0.0507246	0.160262	0.163265	0.272727	0	0.0689655	0.145833	0.199045	0.146552	0.530303	0.0305603	0.0361842	0.108818	0.216359	0.104247	0.120229	0.197674	0.375199	0.0134228	0.0266667	0.0385396	0.0120482	0.383333	0.0550847	0.00678733	0.0705128	0.0313112	0.0666667	0.0892532	0.214286	0.0375
HIF1A	0.0555556	0.0676329	0.0871603	0.0163265	0.363636	0.182365	0	0.0520833	0.186306	0.0517241	0.0151515	0.134126	0.0921053	0.11257	0.16095	0.034749	0.0496183	0.139535	0.262321	0.00671141	0.0666667	0.0141988	0.192771	0.05	0.118644	0.0248869	0.00641026	0	0.0333333	0.0564663	0.160714	0.025
KDR	0.0222222	0.0289855	0.0412371	0.0857143	0.212121	0.0541082	0.0344828	0.0729167	0.0111465	0.0775862	0.0151515	0.0152801	0.0526316	0.0168856	0.118734	0.015444	0.0419847	0.116279	0.197138	0.00671141	0.02	0.010142	0.0843373	0.05	0.0466102	0.0316742	0.025641	0	0	0.0364299	0.125	0.0375
MAPK1	0.3	0.0483092	0.166823	0.0408163	0.0606061	0.116232	0	0.0416667	0.183121	0.0172414	0.0151515	0.00509338	0.125	0.0393996	0.0791557	0.046332	0.0229008	0.395349	0.36566	0.0536913	0.253333	0.0162272	0.144578	0.0666667	0.0487288	0.040724	0.00641026	0.136986	0	0.0655738	0.267857	0
MAPK14	0.0777778	0.0362319	0.0337395	0.0612245	0.0606061	0.0160321	0	0.0416667	0.0318471	0.0689655	0.545455	0.0339559	0.0822368	0.00562852	0.0184697	0.011583	0.0362595	0.0116279	0.0937997	0.0201342	0	0.0040568	0.0722892	0.0333333	0.0254237	0.0248869	0.00641026	0	0.0333333	0.00728597	0.0357143	0
MMP9	0	0.00241546	0.0140581	0.0326531	0	0.00400802	0	0	0.00477707	0.0344828	0	0	0	0	0.0105541	0.0289575	0.0171756	0	0.0222576	0	0.0133333	0.0121704	0	0.0333333	0.00211864	0	0	0	0	0.00910747	0.0357143	0
NOS3	0.0666667	0.0217391	0.0599813	0.110204	0.0606061	0.01002	0.0344828	0.104167	0.00159236	0.103448	0	0.00339559	0.00657895	0.00187617	0.0395778	0.00965251	0.0343511	0	0.0397456	0.0134228	0.06	0.0162272	0.0120482	0.175	0.0190678	0.0520362	0.00641026	0	0	0.0473588	0.125	0.0125
PDGFB	0.3	0.0772947	0.19119	0.0693878	0.030303	0.12024	0	0.0416667	0.214968	0.00862069	0.0151515	0.00509338	0.134868	0.0487805	0.0817942	0.0501931	0.019084	0.476744	0.492846	0.0402685	0.313333	0.0121704	0.168675	0.0833333	0.0444915	0.0497738	0.0128205	0.1409	0.0666667	0.102004	0.410714	0
PDGFRA	0.0222222	0.02657	0.0449859	0.0816327	0.212121	0.0581162	0.0344828	0.0729167	0.0111465	0.0689655	0	0.0169779	0.0493421	0.0187617	0.124011	0.0135135	0.0381679	0.127907	0.189189	0.00671141	0.0133333	0.00811359	0.0843373	0.0666667	0.0487288	0.0316742	0.025641	0	0.0333333	0.0346084	0.125	0.0375
PIK3CA	0.1	0	0.0103093	0	0.0606061	0.0200401	0	0	0.00477707	0	0.030303	0.0305603	0	0.0131332	0.0105541	0.0250965	0	0.0348837	0.0063593	0.0201342	0.446667	0.00811359	0	0.075	0.0635593	0.00226244	0.00641026	0	0	0.00910747	0	0.5125
PLCG1	0	0	0.0140581	0.0163265	0.030303	0.00601202	0	0.0208333	0.00636943	0.0344828	0.0151515	0.00339559	0	0.00187617	0.00791557	0.0250965	0.00763359	0.0116279	0.063593	0	0.0133333	0.0162272	0	0.0333333	0.00423729	0	0	0	0	0.010929	0.0714286	0
PTK2	0.0666667	0.0217391	0.0328022	0.00408163	0	0.012024	0	0.0104167	0.0207006	0	0.166667	0.0186757	0.0263158	0.0225141	0.0263852	0	0.00381679	0	0.0254372	0.00671141	0.08	0.0162272	0	0.0916667	0.0127119	0.00904977	0	0.00782779	0	0.0200364	0.0535714	0
SMAD1	0.0555556	0.0724638	0.0534208	0.134694	0.212121	0.0741483	0.0689655	0.104167	0.0302548	0.112069	0	0.0169779	0.0493421	0.0919325	0.197889	0.015444	0.0973282	0.116279	0.368839	0.0268456	0.02	0.00608519	0.13253	0.0833333	0.0614407	0.040724	0.0320513	0	0	0.0619308	0.214286	0.0625
SRC	0	0.00724638	0.0112465	0.0122449	0	0.00200401	0	0.0104167	0.00477707	0.0258621	0	0.00169779	0	0	0	0.023166	0.00763359	0	0.0381558	0	0.0133333	0.0223124	0	0.0583333	0.00423729	0.00226244	0	0	0	0.00728597	0.0357143	0
TEK	0.177778	0.195652	0.112465	0.0734694	0.212121	0.0300601	0	0.239583	0.457006	0.198276	0.0757576	0.0526316	0.0723684	0.161351	0.150396	0.121622	0.167939	0.267442	0.240064	0.134228	0.0133333	0.0223124	0.0722892	0.258333	0.364407	0.108597	0.0384615	0.00978474	0.0333333	0.0582878	0.267857	0.0375
TIMP2	0.122222	0.0144928	0.0365511	0.0816327	0	0.0440882	0.0344828	0.0208333	0.00955414	0	0.560606	0.0152801	0.00328947	0.00938086	0.00791557	0.00772201	0.00763359	0.0116279	0.151033	0.0604027	0.04	0.0182556	0.0240964	0.025	0.0254237	0.020362	0	0	0	0.0437158	0.0535714	0
TIMP3	0.333333	0.0628019	0.183693	0.0489796	0.030303	0.112224	0	0.03125	0.214968	0.00862069	0.030303	0.00509338	0.128289	0.0469043	0.0791557	0.0598456	0.0209924	0.465116	0.462639	0.0469799	0.3	0.0182556	0.144578	0.075	0.065678	0.061086	0.0128205	0.1409	0.0333333	0.0983607	0.392857	0
VEGFA	0.0666667	0.02657	0.0384255	0.0693878	0.0606061	0.00801603	0.0344828	0.0208333	0.0334395	0.0603448	0.651515	0.0356537	0.0657895	0.0131332	0.00263852	0.0135135	0.0248092	0.0232558	0.0747218	0.0201342	0	0.0040568	0.0120482	0.0333333	0.0317797	0.00452489	0.00641026	0	0.0333333	0.00728597	0.0178571	0

## Sheet: S3-SNV
	ACC	BLCA	BRCA	CESC	CHOL	COAD	DLBC	ESCA	GBM	HNSC	KICH	KIRC	KIRP	LAML	LGG	LIHC	LUAD	LUSC	MESO	OV	PAAD	PCPG	PRAD	READ	SARC	SKCM	STAD	TGCT	THCA	THYM	UCEC	UCS	UVM
AKT1	0	0.0194175	0.0283976	0.0276817	0	0.0350877	0	0.00543478	0.00512821	0.00790514	0	0	0	0	0.00197628	0	0.00356506	0.01222	0	0.00229358	0	0	0.00413223	0	0	0.0256959	0.0138568	0	0.0102669	0.00819672	0.0491493	0	0
ANGPT1	0.0108696	0.0121359	0.00811359	0.0207612	0.0196078	0.047619	0	0.048913	0.0025641	0.00988142	0	0.00595238	0.0106762	0	0.00790514	0.0192308	0.0285205	0.0183299	0	0.00688073	0	0	0	0.0514706	0	0.130621	0.0484988	0	0	0	0.094518	0.0350877	0
ARNT	0	0.026699	0.0040568	0.0242215	0	0.0200501	0	0.0108696	0.0025641	0.013834	0	0	0	0	0	0.00549451	0.0142602	0.01222	0	0	0	0.00561798	0.00206612	0.0147059	0.00421941	0.0321199	0.0184758	0.00689655	0	0	0.0680529	0	0
CREBBP	0.0108696	0.11165	0.0172414	0.0899654	0	0.125313	0.135135	0.048913	0.0179487	0.0612648	0	0.0119048	0.0284698	0.00746269	0.00790514	0.0192308	0.0427807	0.0733198	0.025	0.0321101	0.0189873	0	0.0103306	0.0661765	0.00843882	0.0985011	0.0923788	0.0137931	0	0	0.147448	0.0526316	0
FGF2	0	0.00485437	0.0010142	0.0138408	0	0.0225564	0	0.00543478	0.00512821	0.00197628	0	0.00297619	0	0	0	0.00274725	0.00534759	0.00407332	0	0.00458716	0.00632911	0	0.00206612	0.0147059	0	0.00856531	0.00923788	0	0	0	0.0491493	0.0175439	0
FGFR2	0.0108696	0.026699	0.0111562	0.0311419	0.0980392	0.0300752	0.027027	0.0108696	0.00769231	0.00592885	0	0.00297619	0.00355872	0	0.00395257	0.021978	0.0231729	0.0346232	0	0.00229358	0	0.00561798	0.00413223	0.0220588	0	0.0963597	0.0438799	0	0.00205339	0	0.170132	0.0175439	0.0125
FLT1	0.0108696	0.0194175	0.00608519	0.0588235	0.0196078	0.0576441	0.0540541	0.0326087	0.0153846	0.0256917	0	0.00892857	0.00355872	0.0149254	0.00395257	0.0192308	0.0534759	0.0570265	0	0.00917431	0.0126582	0.00561798	0.00826446	0.0367647	0.0337553	0.115632	0.039261	0	0	0	0.115312	0.0350877	0
HIF1A	0	0.0218447	0.00709939	0.0415225	0	0.0300752	0	0.0271739	0.0025641	0.00790514	0	0.0119048	0.0106762	0	0	0.00549451	0.00534759	0.0183299	0	0.00229358	0.00632911	0	0.00413223	0.0367647	0.00843882	0.0214133	0.0184758	0	0.00205339	0	0.109641	0.0350877	0
KDR	0.0108696	0.0339806	0.00912779	0.0207612	0.0392157	0.0626566	0.0810811	0.0163043	0.0307692	0.0256917	0	0.0119048	0.00711744	0.0149254	0.0118577	0.0274725	0.0891266	0.0773931	0	0.0206422	0.00632911	0	0.00619835	0.0514706	0.0168776	0.175589	0.0323326	0	0	0	0.100189	0.0175439	0
MAPK1	0.0108696	0.00728155	0.0010142	0.0449827	0.0196078	0.0100251	0	0.00543478	0.00769231	0.0118577	0	0	0.00355872	0	0.00395257	0.00824176	0.00713012	0.0101833	0	0.00229358	0	0	0.00206612	0.00735294	0.00421941	0.0107066	0.0138568	0	0	0	0.100189	0	0
MAPK14	0	0.0121359	0.0030426	0.0103806	0	0.0225564	0	0	0.0025641	0.00988142	0	0.00595238	0.00355872	0	0	0.00274725	0.0106952	0.00610998	0	0.00688073	0	0	0	0.00735294	0	0.0171306	0.00461894	0	0	0	0.0604915	0	0
MMP9	0	0.0145631	0.00608519	0.00692042	0.0196078	0.047619	0	0.0271739	0.0128205	0.00395257	0.0151515	0.00892857	0	0	0.00395257	0.00274725	0.0231729	0.0325866	0	0.00688073	0.00632911	0	0.00619835	0.0367647	0.0126582	0.0278373	0.0461894	0	0	0	0.0680529	0.0175439	0
NOS3	0.0434783	0.0364078	0.010142	0.0380623	0	0.0827068	0.027027	0.0271739	0.0179487	0.00790514	0	0.00595238	0.00355872	0	0.00592885	0.0247253	0.0124777	0.0244399	0.0125	0.00688073	0.0189873	0	0.00413223	0.0220588	0.0126582	0.0942184	0.0461894	0.00689655	0	0.00819672	0.109641	0.0175439	0
PDGFB	0	0.0121359	0.0030426	0.0103806	0	0.00501253	0.027027	0.0163043	0	0.00197628	0	0	0.00355872	0	0	0.00274725	0.00178253	0.0142566	0	0	0	0	0.00413223	0.0220588	0.00421941	0.0149893	0.0254042	0	0	0	0.0529301	0	0
PDGFRA	0.0108696	0.0485437	0.0121704	0.0276817	0	0.0701754	0	0.0217391	0.0333333	0.0256917	0	0.0178571	0.00355872	0	0.0118577	0.021978	0.0784314	0.0549898	0	0.016055	0.00632911	0	0.00619835	0.0441176	0.0168776	0.111349	0.0508083	0	0	0	0.119093	0	0.025
PIK3CA	0.0108696	0.206311	0.3286	0.266436	0.0588235	0.285714	0	0.0815217	0.0820513	0.162055	0	0.0119048	0.0106762	0	0.06917	0.0274725	0.0427807	0.107943	0.0125	0.0206422	0.0253165	0.00561798	0.0206612	0.154412	0.0253165	0.0278373	0.147806	0.0206897	0.00616016	0	0.485822	0.350877	0
PLCG1	0.0434783	0.0218447	0.0111562	0.0311419	0	0.0501253	0.027027	0.0271739	0.0128205	0.0237154	0	0.00892857	0	0	0.00988142	0.0137363	0.0142602	0.01222	0	0.00688073	0.00632911	0	0.00206612	0.0147059	0.0126582	0.0364026	0.0554273	0	0	0.00819672	0.0775047	0.0175439	0
PTK2	0.0108696	0.026699	0.00912779	0.0207612	0.0392157	0.0626566	0	0.0163043	0.00769231	0.0158103	0	0.00892857	0.0106762	0	0.00197628	0.0164835	0.0142602	0.0224033	0	0.00458716	0.00632911	0	0.00619835	0.0220588	0.0168776	0.0321199	0.0254042	0	0	0	0.0869565	0	0
SMAD1	0.0108696	0.00728155	0.0040568	0.0103806	0	0.0225564	0	0	0.00769231	0.00395257	0	0	0.00355872	0	0.00395257	0	0.0124777	0.0162933	0	0	0	0	0	0.0147059	0	0.0171306	0.00923788	0	0	0	0.0321361	0	0
SRC	0	0.00970874	0.0040568	0.0207612	0.0196078	0.0200501	0	0	0.00769231	0.00395257	0	0.00595238	0	0	0	0.00549451	0.00713012	0.00814664	0	0.00688073	0.0126582	0	0	0	0.00421941	0.0192719	0.00923788	0	0.00205339	0	0.0699433	0	0
TEK	0	0.0242718	0.0131846	0.0242215	0	0.0501253	0.027027	0.0217391	0.0153846	0.00790514	0	0.00892857	0.00711744	0	0.00988142	0.0274725	0.0178253	0.0264766	0	0.00229358	0.0126582	0	0.00413223	0.0441176	0.00421941	0.0985011	0.0438799	0	0.00205339	0	0.0964083	0.0175439	0
TIMP2	0	0.0121359	0.0020284	0.0103806	0	0.0125313	0	0	0	0.00395257	0	0	0.00355872	0.00746269	0.00197628	0	0.00178253	0.00814664	0	0	0	0	0	0	0.00421941	0.0107066	0.00923788	0	0	0	0.0567108	0.0175439	0
TIMP3	0.0108696	0	0.0040568	0.0207612	0	0.0325815	0	0.0108696	0.00512821	0.00197628	0	0	0	0	0.00197628	0.00274725	0.00713012	0.00610998	0	0	0.00632911	0	0	0	0.00421941	0.0149893	0.0230947	0	0	0.00819672	0.094518	0	0
VEGFA	0	0.0169903	0.0040568	0.0242215	0.0392157	0.0325815	0	0.0108696	0.0102564	0.00395257	0	0	0	0	0.00197628	0.00274725	0.00178253	0.00407332	0	0.00229358	0	0	0.00206612	0	0.0168776	0.0256959	0.00461894	0	0	0.0245902	0.126654	0	0

## Sheet: S4-LOG(FC)
	BLCA	CHOL	COAD	ESCA	KICH	KIRC	KIRP	LIHC	LUAD	LUSC	PAAD	PCPG	PRAD	READ	SARC	SKCM	STAD	THCA	THYM	UCEC
CREBBP	-0.225755	1.35846	NA	NA	0.218467	0.219292	NA	0.529267	NA	NA	NA	NA	NA	NA	NA	NA	0.234905	-0.375948	NA	-0.61518
SRC	0.903353	3.43648	0.285736	NA	-0.282744	NA	0.761373	1.86244	0.662734	0.941935	NA	-1.39723	NA	0.850872	NA	NA	0.669735	0.636288	NA	NA
MAPK1	NA	1.27222	-0.211934	NA	NA	0.167081	-0.42164	0.786285	-0.0556155	NA	NA	NA	-0.158464	NA	NA	NA	0.309364	0.272753	NA	-0.299067
PLCG1	0.450531	2.08547	1.20426	0.627693	-0.22477	0.655889	0.684938	1.66406	0.271039	0.35602	NA	NA	0.227888	1.27073	NA	NA	0.758219	NA	NA	NA
ANGPT1	-0.917303	NA	-1.15731	NA	1.78287	-0.454247	-2.59774	1.54787	-2.13304	-2.70316	NA	NA	-2.01886	-2.37527	NA	NA	-1.18136	-0.0227297	NA	-2.16406
TEK	-1.17185	NA	-1.24259	NA	-3.10322	-1.38258	-3.9801	-0.768655	-3.14206	-3.85632	NA	NA	-0.489192	-1.67782	NA	NA	NA	NA	NA	-2.52299
TIMP3	-0.616065	NA	NA	NA	-1.68444	-0.714702	-3.34954	NA	-1.77642	-1.9492	NA	NA	-1.36822	NA	NA	NA	-0.840521	-0.975391	NA	-3.40318
FLT1	NA	1.53323	0.468433	NA	NA	1.9495	-1.70443	1.02742	-0.496215	-1.10852	NA	NA	NA	NA	NA	NA	0.729926	NA	NA	-1.37881
PIK3CA	NA	1.28911	NA	0.488957	NA	-0.142942	-0.247673	0.305587	-0.0682322	0.905817	NA	-1.51806	-0.29145	-0.608459	NA	NA	0.467429	NA	NA	-0.917298
ARNT	NA	0.751871	-0.415103	NA	-1.39178	-0.114369	-0.244177	0.703502	-0.090586	-0.356836	NA	-0.455978	-0.189104	-0.560964	0.778435	NA	0.240567	-0.203773	NA	-0.716297
HIF1A	NA	2.70833	-0.0538105	1.13796	-1.06139	-1.20235	NA	NA	0.845677	0.936395	NA	-1.86739	-0.231491	NA	NA	NA	0.843562	0.36688	NA	0.523996
PDGFRA	-1.87833	NA	-1.03964	NA	-3.16162	-2.37892	-2.65927	-0.842305	-0.211778	-0.37359	NA	-3.13844	-0.575062	-1.68388	NA	NA	-0.184373	-1.2244	NA	-2.39702
VEGFA	NA	1.63787	1.65265	1.14616	0.625912	3.54235	-0.499703	0.838496	0.552971	NA	NA	NA	-0.452653	1.19625	NA	NA	1.36946	-0.397459	NA	0.517536
PTK2	0.48433	1.6908	0.590204	0.584645	-0.284764	NA	-0.391873	1.35481	0.599976	0.442614	NA	NA	NA	NA	NA	NA	0.869589	0.113717	NA	NA
NOS3	-0.613731	0.854803	1.00434	NA	-1.03409	0.302716	-2.34568	NA	NA	-0.788739	NA	NA	0.46343	NA	NA	NA	0.864487	0.916646	NA	-0.957421
AKT1	0.243515	0.480705	NA	NA	0.659567	0.108603	NA	NA	NA	NA	NA	NA	0.193348	NA	NA	NA	NA	0.223597	-0.464433	0.609561
FGFR2	-0.151597	1.91051	-2.15905	NA	-1.70606	-1.27221	-0.993495	NA	-1.62883	0.755164	NA	-2.67154	-1.24747	-2.82134	NA	NA	NA	-1.2042	NA	-0.117565
PDGFB	0.95782	2.98799	0.610215	0.938671	-1.86136	0.518861	-1.32967	1.56896	-1.36898	-1.41926	NA	NA	NA	NA	NA	NA	1.17197	0.8862	NA	-0.49333
FGF2	-2.42263	NA	-1.37298	NA	-1.63057	-0.464517	NA	1.03679	-1.87855	-1.26661	NA	1.77326	-1.13349	-2.91623	NA	NA	-1.5525	0.872128	NA	-3.5825
MMP9	3.04521	4.65869	1.29178	3.46083	1.80401	4.03849	2.02683	2.72073	2.09814	2.46453	NA	5.03389	1.45671	NA	NA	NA	1.61986	0.288134	NA	4.41929
MAPK14	NA	0.78472	NA	0.301409	-1.08525	-0.146115	NA	0.55436	0.232891	NA	NA	NA	-0.356674	NA	NA	NA	NA	0.125366	NA	-0.861695
SMAD1	NA	NA	-0.493495	0.629665	NA	-0.388506	-0.585823	NA	0.604581	0.679334	NA	NA	-0.404751	NA	NA	NA	0.318875	-0.64445	NA	-0.973175
KDR	-0.509301	NA	NA	NA	-0.436389	1.21003	-2.44117	NA	-0.5408	-2.439	NA	NA	-0.743022	NA	NA	NA	0.820838	NA	NA	-2.57594
TIMP2	-1.02148	2.90825	-0.567138	NA	-0.905835	NA	0.789969	NA	-0.56796	-1.05768	NA	NA	-0.778663	-1.34482	NA	NA	NA	NA	NA	-2.5439

## Sheet: S5-HR
	ACC	BLCA	CHOL	COAD	DLBC	ESCA	KICH	KIRC	KIRP	LAML	LIHC	LUAD	LUSC	MESO	OV	PAAD	PCPG	PRAD	READ	SARC	SKCM	STAD	TGCT	THCA	THYM	UCEC	UVM
SMAD1	NA	1.14624	NA	NA	NA	NA	NA	NA	NA	NA	NA	NA	NA	NA	NA	NA	NA	NA	0.508886	NA	NA	NA	NA	2.08089	NA	NA	NA
TIMP3	NA	1.05394	NA	NA	NA	NA	NA	0.815948	NA	NA	NA	NA	NA	NA	1.03517	NA	NA	NA	NA	NA	NA	NA	NA	1.26176	NA	NA	0.103731
FGFR2	NA	NA	NA	NA	NA	NA	NA	NA	NA	NA	NA	NA	NA	NA	NA	0.90815	NA	NA	NA	NA	NA	NA	NA	NA	NA	NA	NA
PIK3CA	NA	NA	NA	NA	NA	NA	1.40232	0.813644	NA	0.850676	1.26951	1.11949	NA	NA	NA	NA	NA	NA	NA	1.26826	NA	NA	NA	NA	NA	1.17498	NA
NOS3	NA	1.0535	NA	NA	NA	NA	NA	0.897658	1.18898	1.99276	NA	NA	NA	1.18221	NA	NA	NA	NA	NA	NA	1.05517	1.12683	NA	NA	NA	NA	NA
AKT1	NA	NA	1.22632	NA	NA	0.922795	NA	NA	0.872762	NA	1.07513	NA	NA	NA	NA	NA	NA	NA	NA	1.11349	1.02221	NA	NA	NA	NA	NA	NA
ARNT	1.07112	NA	NA	NA	NA	NA	NA	0.924824	1.11493	NA	NA	NA	NA	NA	NA	NA	NA	NA	NA	NA	NA	NA	NA	NA	NA	NA	1.30485
PTK2	NA	NA	NA	NA	NA	NA	1.3656	0.883653	NA	1.07875	1.08802	NA	NA	NA	NA	1.10324	NA	NA	NA	1.14351	NA	NA	NA	NA	NA	1.10616	1.09257
TEK	NA	NA	NA	NA	NA	NA	NA	0.896462	NA	NA	NA	0.911959	NA	NA	NA	NA	NA	NA	NA	NA	NA	1.11071	NA	NA	NA	NA	NA
MAPK1	1.08276	NA	NA	NA	NA	NA	NA	0.945839	NA	NA	1.08366	NA	NA	NA	NA	NA	NA	NA	0.800241	NA	NA	NA	NA	NA	NA	NA	NA
HIF1A	NA	NA	NA	NA	NA	NA	NA	NA	NA	NA	1.01449	NA	NA	NA	NA	NA	NA	NA	NA	NA	0.989727	NA	NA	NA	NA	NA	NA
KDR	NA	NA	NA	NA	NA	NA	NA	0.982808	NA	NA	0.932944	NA	NA	NA	NA	NA	NA	NA	NA	NA	NA	NA	NA	NA	NA	NA	NA
VEGFA	NA	0.98571	NA	NA	NA	NA	1.07291	NA	NA	0.901963	1.02991	NA	NA	NA	0.98054	NA	NA	NA	1.07227	NA	NA	NA	NA	NA	NA	NA	1.41881
ANGPT1	NA	1.11372	NA	NA	NA	1.06264	1.05547	0.879528	NA	1.01536	1.51011	NA	NA	NA	NA	NA	NA	NA	NA	NA	NA	NA	NA	NA	NA	1.75656	NA
TIMP2	NA	1.00299	NA	1.00784	NA	NA	1.0251	NA	1.00825	NA	NA	1.0044	NA	1.00413	NA	NA	NA	NA	NA	NA	NA	1.00572	NA	NA	NA	NA	NA
PLCG1	NA	NA	NA	NA	NA	NA	1.54269	NA	NA	NA	1.10471	NA	NA	NA	NA	0.894579	NA	NA	NA	1.06676	NA	NA	NA	NA	0.805918	NA	NA
FGF2	NA	NA	NA	1.40455	2.03754	NA	1.32884	1.06165	NA	NA	NA	1.34547	NA	1.0507	NA	1.10506	NA	NA	NA	NA	0.910965	NA	NA	NA	NA	NA	NA
PDGFRA	NA	1.04384	NA	NA	NA	NA	1.37221	1.05514	1.13334	NA	1.04721	NA	1.01035	NA	1.05794	NA	NA	NA	NA	NA	NA	1.03835	NA	NA	1.40331	1.02933	NA
MMP9	1.03285	1.00025	NA	NA	NA	NA	NA	1.00206	NA	NA	1.00414	NA	NA	NA	NA	NA	NA	NA	NA	NA	0.997048	NA	NA	1.01559	NA	NA	1.06866
PDGFB	NA	NA	1.09875	1.0847	NA	NA	NA	0.965127	NA	NA	NA	NA	1.02569	1.0743	NA	NA	NA	NA	NA	NA	NA	NA	NA	NA	NA	NA	NA
MAPK14	1.08982	NA	NA	NA	NA	NA	1.47003	NA	NA	NA	NA	NA	NA	NA	NA	NA	NA	NA	NA	NA	NA	NA	NA	NA	0.698264	NA	NA
SRC	NA	0.990741	NA	NA	NA	NA	NA	1.06612	NA	1.11081	1.05184	NA	NA	NA	NA	NA	NA	1.16186	NA	1.17987	NA	NA	NA	NA	1.08525	NA	NA
FLT1	NA	NA	NA	1.20715	NA	NA	NA	0.985727	NA	NA	NA	NA	NA	NA	0.765362	NA	NA	NA	NA	NA	NA	NA	NA	NA	NA	1.09298	NA
CREBBP	NA	NA	NA	NA	NA	NA	NA	0.862543	NA	NA	NA	NA	NA	NA	NA	NA	NA	NA	NA	1.09723	1.04856	NA	NA	NA	NA	NA	NA

## Sheet: S6-cluster and score
Cluster	ANGIOGENESIS_score P = 2.82e-63
TCGA-A3-3306-01A-01R-0864-07	C1	-0.490901
TCGA-A3-3329-01A-01R-0864-07	C2	-0.136154
TCGA-B8-5550-01A-01R-1541-07	C2	0.312344
TCGA-A3-3378-01A-02R-1325-07	C3	-0.244308
TCGA-A3-3343-01A-01R-0864-07	C2	-0.00941933
TCGA-B0-5100-01A-01R-1420-07	C1	-0.00135845
TCGA-CJ-4869-01A-02R-1426-07	C1	-0.310846
TCGA-CJ-4895-01A-01R-1305-07	C3	0.205563
TCGA-B0-5691-01A-11R-1541-07	C2	0.613842
TCGA-B0-5121-01A-02R-1420-07	C1	0.32225
TCGA-B0-5098-01A-01R-1420-07	C1	-0.180952
TCGA-A3-3308-01A-02R-1325-07	C2	0.49938
TCGA-BP-4807-01A-01R-1305-07	C2	0.302352
TCGA-B0-5707-01A-11R-1541-07	C1	-0.421439
TCGA-BP-4971-01A-01R-1334-07	C1	0.043291
TCGA-B8-4620-01A-02R-1325-07	C3	0.133248
TCGA-BP-4967-01A-01R-1334-07	C3	0.0170312
TCGA-BP-5198-01A-01R-1426-07	C3	0.121285
TCGA-BP-4326-01A-01R-1289-07	C3	0.12366
TCGA-CJ-4904-01A-02R-1426-07	C2	0.575541
TCGA-CZ-4853-01A-01R-1426-07	C1	-0.393293
TCGA-A3-3387-01A-01R-1541-07	C3	0.0886019
TCGA-A3-3326-01A-01R-0864-07	C2	0.0702553
TCGA-BP-4784-01A-01R-1305-07	C2	0.332042
TCGA-BP-4766-01A-01R-1289-07	C2	0.489531
TCGA-CZ-5456-01A-01R-1503-07	C3	-0.239099
TCGA-CZ-4857-01A-01R-1305-07	C3	-0.125089
TCGA-B0-5400-01A-01R-1503-07	C1	-0.491582
TCGA-BP-5010-01A-02R-1420-07	C1	0.144723
TCGA-CJ-4644-01A-02R-1325-07	C2	0.318735
TCGA-CJ-6033-01A-11R-1672-07	C3	0.0709028
TCGA-EU-5907-01A-11R-1672-07	C1	-0.356346
TCGA-B4-5836-01A-11R-1672-07	C2	0.483211
TCGA-A3-3323-01A-02R-1325-07	C2	0.367137
TCGA-BP-4353-01A-02R-1289-07	C2	0.31013
TCGA-B0-5077-01A-01R-1334-07	C3	-0.0364457
TCGA-CZ-5984-01A-11R-1672-07	C3	-0.469265
TCGA-B8-A54G-01A-11R-A266-07	C1	-0.613019
TCGA-B0-4713-01A-01R-1277-07	C1	-0.512893
TCGA-CZ-5463-01A-01R-1503-07	C2	-0.0511208
TCGA-6D-AA2E-01A-11R-A37O-07	C1	-0.205303
TCGA-CJ-6032-01A-11R-1672-07	C2	0.260744
TCGA-BP-4801-01A-02R-1420-07	C2	0.457355
TCGA-EU-5904-01A-11R-1672-07	C2	0.642695
TCGA-B8-5158-01A-01R-1420-07	C1	-0.209321
TCGA-BP-4969-01A-01R-1334-07	C1	-0.414737
TCGA-B8-5546-01A-01R-1541-07	C1	-0.177741
TCGA-B4-5844-01A-11R-1672-07	C2	0.616212
TCGA-CZ-5452-01A-01R-1503-07	C1	-0.502667
TCGA-BP-4991-01A-01R-1334-07	C2	0.554935
TCGA-A3-3316-01A-01R-0864-07	C3	0.326554
TCGA-B8-A54E-01A-11R-A266-07	C1	-0.53626
TCGA-BP-5170-01A-01R-1426-07	C1	-0.00668463
TCGA-A3-A6NI-01A-11R-A33J-07	C2	-0.322389
TCGA-B0-5711-01A-11R-1672-07	C2	0.509677
TCGA-CZ-5451-01A-01R-1503-07	C2	0.431152
TCGA-BP-4340-01A-01R-1289-07	C2	-0.095427
TCGA-BP-5180-01A-01R-1426-07	C1	-0.550599
TCGA-CJ-4639-01A-02R-1325-07	C2	0.429863
TCGA-B0-4821-01A-01R-1503-07	C1	-0.328609
TCGA-CZ-4860-01A-01R-1305-07	C1	-0.189195
TCGA-B0-4813-01A-01R-1277-07	C1	-0.484777
TCGA-B8-4619-01A-02R-1325-07	C1	-0.0736868
TCGA-CJ-4892-01A-01R-1305-07	C1	-0.433918
TCGA-CJ-4916-01A-01R-1426-07	C1	-0.451174
TCGA-BP-4964-01A-01R-1334-07	C3	0.327694
TCGA-B0-5712-01A-11R-1672-07	C1	-0.571425
TCGA-BP-4965-01A-01R-1334-07	C2	0.591178
TCGA-BP-5199-01A-01R-1426-07	C3	-0.0329476
TCGA-BP-4973-01A-01R-1334-07	C3	-0.089194
TCGA-B2-5635-01A-01R-A277-07	C2	-0.0200318
TCGA-B0-4844-01A-01R-1277-07	C1	-0.59768
TCGA-G6-A8L7-01A-11R-A37O-07	C1	-0.579827
TCGA-B0-5088-01A-01R-1334-07	C1	-0.192582
TCGA-A3-3324-01A-02R-1325-07	C3	-0.103952
TCGA-BP-4968-01A-01R-1334-07	C3	-0.372201
TCGA-BP-4352-01A-01R-1289-07	C1	-0.385056
TCGA-CJ-4872-01A-01R-1305-07	C2	0.351108
TCGA-DV-A4VZ-01A-11R-A266-07	C1	-0.362705
TCGA-BP-5006-01A-01R-1334-07	C2	-0.0392359
TCGA-BP-5009-01A-01R-1334-07	C3	-0.059524
TCGA-B0-4699-01A-01R-1277-07	C1	-0.262057
TCGA-B0-4834-01A-01R-1305-07	C1	0.129159
TCGA-BP-4998-01A-01R-1334-07	C2	0.494025
TCGA-B0-5104-01A-01R-1420-07	C2	0.0230506
TCGA-B0-4945-01A-01R-1420-07	C2	0.194067
TCGA-B0-4842-01A-02R-1420-07	C1	-0.496693
TCGA-AK-3447-01A-01R-1766-07	C1	-0.451375
TCGA-B8-5551-01A-01R-1541-07	C3	-0.26934
TCGA-A3-3349-01A-01R-1188-07	C2	0.660734
TCGA-B0-4693-01A-01R-1277-07	C2	0.197672
TCGA-A3-3346-01A-01R-1766-07	C1	-0.573149
TCGA-B0-5120-01A-01R-1420-07	C2	0.470723
TCGA-BP-5177-01A-01R-1426-07	C2	0.450749
TCGA-B8-4154-01A-01R-1188-07	C2	-0.404937
TCGA-B8-4153-01B-11R-1672-07	C1	-0.104989
TCGA-CJ-6030-01A-11R-1672-07	C3	-0.0751145
TCGA-CW-5584-01A-01R-1541-07	C2	0.409309
TCGA-B0-5696-01A-11R-1541-07	C2	-0.249336
TCGA-BP-4765-01A-01R-1289-07	C2	0.418602
TCGA-BP-4782-01A-02R-1420-07	C2	0.418043
TCGA-B8-5165-01A-01R-1420-07	C2	0.558514
TCGA-B2-3923-01A-02R-A277-07	C1	-0.1926
TCGA-AK-3425-01A-02R-1277-07	C3	0.108911
TCGA-AS-3778-01A-01R-A32Z-07	C2	0.347647
TCGA-CW-6087-01A-11R-1672-07	C1	-0.198214
TCGA-B0-5108-01A-01R-1420-07	C3	0.295614
TCGA-B0-5699-01A-11R-1541-07	C2	-0.0636657
TCGA-B0-4814-01A-01R-1277-07	C2	-0.29247
TCGA-AK-3465-01A-02R-1325-07	C1	-0.187043
TCGA-CJ-4918-01A-01R-1426-07	C2	0.63972
TCGA-BP-4344-01A-01R-1289-07	C2	0.588838
TCGA-B4-5835-01A-11R-1672-07	C1	-0.310642
TCGA-A3-3372-01A-02R-1325-07	C2	0.454267
TCGA-BP-4981-01A-01R-1334-07	C1	-0.489959
TCGA-BP-4170-01A-02R-1289-07	C2	0.520097
TCGA-CJ-4643-01A-02R-1325-07	C2	0.615501
TCGA-BP-4977-01A-01R-1334-07	C2	-0.305697
TCGA-B2-5633-01A-01R-1541-07	C2	0.468376
TCGA-A3-3311-01A-02R-1325-07	C3	0.226295
TCGA-BP-5173-01A-01R-1426-07	C3	0.19649
TCGA-BP-5007-01A-01R-1334-07	C2	0.22902
TCGA-A3-3362-01A-02R-1325-07	C2	0.24718
TCGA-BP-4781-01A-01R-1305-07	C3	0.302334
TCGA-A3-3365-01A-01R-0864-07	C2	0.37683
TCGA-DV-A4W0-01A-11R-A266-07	C3	0.314175
TCGA-B0-5092-01A-01R-1420-07	C1	-0.562325
TCGA-CJ-5683-01A-11R-1541-07	C2	-0.197809
TCGA-BP-4331-01A-01R-1289-07	C3	-0.0278695
TCGA-B2-A4SR-01A-11R-A266-07	C2	0.557653
TCGA-BP-4976-01A-01R-1334-07	C2	0.390706
TCGA-B2-4099-01A-02R-1188-07	C1	-0.53815
TCGA-B2-3923-01B-10R-A277-07	C2	0.045984
TCGA-G6-A5PC-01A-11R-A33J-07	C1	-0.556936
TCGA-B0-5812-01A-11R-1672-07	C2	0.628538
TCGA-BP-4341-01A-01R-1289-07	C2	-0.0386659
TCGA-BP-4795-01A-02R-1420-07	C2	0.574934
TCGA-AK-3451-01A-02R-1188-07	C1	-0.611134
TCGA-CZ-5987-01A-11R-1672-07	C1	-0.557153
TCGA-MM-A564-01A-11R-A266-07	C3	-0.225118
TCGA-BP-4787-01A-01R-1305-07	C3	-0.261703
TCGA-DV-5566-01A-01R-1541-07	C2	-0.169642
TCGA-BP-5190-01A-01R-1426-07	C1	-0.66899
TCGA-BP-4162-01A-02R-1325-07	C2	0.032481
TCGA-BP-4343-01A-02R-1289-07	C3	0.103661
TCGA-AK-3458-01A-01R-1503-07	C1	-0.670242
TCGA-CZ-5457-01A-01R-1503-07	C2	0.200659
TCGA-A3-A8OX-01A-11R-A37O-07	C3	0.199215
TCGA-B0-4817-01A-01R-1277-07	C1	-0.484572
TCGA-CJ-4888-01A-01R-1305-07	C3	-0.40786
TCGA-BP-5191-01A-01R-1426-07	C1	-0.531525
TCGA-B2-5635-01A-01R-1541-07	C2	-0.125382
TCGA-T7-A92I-01A-11R-A37O-07	C1	-0.315509
TCGA-CJ-4901-01A-01R-1426-07	C3	-0.0883983
TCGA-G6-A8L8-01A-21R-A37O-07	C1	-0.15679
TCGA-BP-4173-01A-02R-1289-07	C3	0.115105
TCGA-AK-3434-01A-02R-1277-07	C2	0.0262207
TCGA-BP-4329-01A-02R-1289-07	C2	0.358321
TCGA-CZ-5462-01A-01R-1503-07	C1	-0.355309
TCGA-B0-4706-01A-01R-1503-07	C1	-0.231927
TCGA-CJ-4920-01A-01R-1426-07	C3	0.399179
TCGA-B8-A54I-01A-21R-A33J-07	C1	-0.556872
TCGA-CJ-4893-01A-01R-1305-07	C2	0.435877
TCGA-BP-4960-01A-01R-1334-07	C1	-0.00307333
TCGA-B2-3924-01A-02R-1325-07	C2	-0.253132
TCGA-B2-3923-01A-02R-1325-07	C1	-0.239166
TCGA-BP-5185-01A-01R-1426-07	C1	-0.489323
TCGA-A3-3357-01A-02R-1420-07	C2	-0.276188
TCGA-A3-A8CQ-01A-11R-A37O-07	C2	0.551754
TCGA-BP-5176-01A-01R-1426-07	C2	0.23959
TCGA-BP-4160-01A-02R-1289-07	C2	0.0064755
TCGA-B2-3924-01A-02R-A277-07	C2	-0.223733
TCGA-B0-4822-01A-01R-1277-07	C1	-0.296844
TCGA-A3-3328-01A-01R-0864-07	C1	-0.267387
TCGA-CW-5583-01A-02R-1541-07	C2	0.601723
TCGA-B8-4148-01A-02R-1325-07	C2	-0.0539289
TCGA-BP-4959-01A-01R-1334-07	C2	-0.0766375
TCGA-B0-5097-01A-01R-1420-07	C2	0.425315
TCGA-CW-6090-01A-11R-1672-07	C3	0.0383873
TCGA-B2-4102-01A-02R-1325-07	C2	0.154161
TCGA-BP-4799-01A-01R-1305-07	C1	-0.0353887
TCGA-BP-4177-01A-02R-1420-07	C2	0.118664
TCGA-CZ-4858-01A-01R-1305-07	C1	-0.386076
TCGA-AK-3450-01A-02R-1277-07	C2	-0.301952
TCGA-B0-5102-01A-01R-1420-07	C1	-0.431326
TCGA-BP-4167-01A-02R-1325-07	C1	-0.270077
TCGA-BP-4989-01A-01R-1334-07	C1	-0.454792
TCGA-BP-5200-01A-01R-1426-07	C2	0.589725
TCGA-B0-4818-01A-01R-1503-07	C2	0.114526
TCGA-B0-4714-01A-01R-1277-07	C1	-0.426478
TCGA-3Z-A93Z-01A-11R-A37O-07	C2	-0.342494
TCGA-DV-5574-01A-01R-1541-07	C2	0.468495
TCGA-BP-5194-01A-02R-1426-07	C2	0.451863
TCGA-BP-4961-01A-01R-1334-07	C2	0.598767
TCGA-BP-4963-01A-01R-1334-07	C3	0.202413
TCGA-AK-3460-01A-02R-1277-07	C2	0.0503542
TCGA-B8-5545-01A-01R-1672-07	C2	0.661105
TCGA-BP-4165-01A-02R-1289-07	C2	-0.171411
TCGA-DV-A4VX-01A-11R-A266-07	C1	-0.648334
TCGA-B0-4846-01A-01R-1277-07	C2	0.145503
TCGA-CZ-5453-01A-01R-1503-07	C2	0.219399
TCGA-B0-5095-01A-01R-1420-07	C2	0.496319
TCGA-BP-4972-01A-01R-1334-07	C2	0.564986
TCGA-B0-4712-01A-01R-1503-07	C3	-0.448115
TCGA-BP-4164-01A-02R-1325-07	C1	-0.232184
TCGA-CZ-5454-01A-01R-1503-07	C3	0.0734869
TCGA-BP-5202-01A-02R-1426-07	C2	0.194612
TCGA-CZ-5470-01A-01R-1503-07	C1	-0.466236
TCGA-CJ-4902-01A-01R-1426-07	C3	0.483645
TCGA-CJ-4905-01A-02R-1426-07	C2	0.718676
TCGA-B0-5075-01A-01R-1334-07	C1	-0.520573
TCGA-BP-4798-01A-01R-1305-07	C3	-0.300648
TCGA-CJ-4882-01A-02R-1426-07	C3	-0.207392
TCGA-B0-5706-01A-11R-1541-07	C3	0.156047
TCGA-CJ-4891-01A-01R-1305-07	C1	-0.424269
TCGA-CZ-5988-01A-11R-1672-07	C2	0.410172
TCGA-AK-3440-01A-02R-1277-07	C1	-0.362626
TCGA-AK-3453-01A-02R-1277-07	C1	-0.605954
TCGA-B0-5697-01A-11R-1541-07	C3	-0.186788
TCGA-B0-4841-01A-01R-1277-07	C1	-0.142736
TCGA-CJ-5679-01A-11R-1541-07	C1	-0.318519
TCGA-B0-4845-01A-01R-1277-07	C2	0.129332
TCGA-CZ-5465-01A-01R-1503-07	C2	-0.185503
TCGA-CJ-5686-01A-11R-1672-07	C3	0.182039
TCGA-BP-4345-01A-01R-1289-07	C2	0.446078
TCGA-B0-5693-01A-11R-1541-07	C2	0.410542
TCGA-B0-4838-01A-01R-1305-07	C2	0.0744283
TCGA-B8-5549-01A-01R-1541-07	C2	0.455202
TCGA-CJ-4876-01A-01R-1305-07	C1	-0.535129
TCGA-BP-4337-01A-01R-1289-07	C1	-0.31958
TCGA-BP-4985-01A-01R-1334-07	C3	-0.106769
TCGA-A3-3374-01A-02R-1325-07	C1	-0.172209
TCGA-A3-3373-01A-02R-1420-07	C2	0.397336
TCGA-B0-5700-01A-11R-1541-07	C1	-0.302376
TCGA-B4-5378-01A-01R-1503-07	C2	0.441951
TCGA-B0-5709-01A-11R-1541-07	C2	0.61974
TCGA-BP-4351-01A-01R-1289-07	C3	-0.351831
TCGA-BP-4774-01A-01R-1289-07	C2	0.0473774
TCGA-BP-4986-01A-01R-1334-07	C3	0.258953
TCGA-B0-5113-01A-01R-1420-07	C2	0.379345
TCGA-A3-A6NL-01A-11R-A33J-07	C3	0.481312
TCGA-CJ-5680-01A-11R-1541-07	C2	0.111295
TCGA-B0-5402-01A-01R-1503-07	C2	0.295037
TCGA-CZ-4862-01A-01R-1305-07	C2	0.407962
TCGA-CW-6097-01A-11R-1672-07	C2	0.355241
TCGA-B4-5843-01A-11R-1672-07	C2	0.312849
TCGA-A3-3307-01A-01R-0864-07	C2	-0.162221
TCGA-B0-4688-01A-01R-1277-07	C1	-0.170341
TCGA-CJ-5689-01A-11R-1541-07	C3	0.260429
TCGA-BP-4335-01A-01R-1289-07	C3	-0.181054
TCGA-CJ-4908-01A-01R-1426-07	C2	0.643245
TCGA-CZ-5458-01A-01R-1503-07	C2	0.368815
TCGA-B0-4690-01A-01R-1277-07	C3	-0.162882
TCGA-CJ-4900-01A-01R-1334-07	C1	-0.539543
TCGA-A3-3359-01A-01R-0864-07	C2	0.122931
TCGA-CJ-4907-01A-01R-1426-07	C2	0.642274
TCGA-CZ-5460-01A-01R-1503-07	C1	-0.334521
TCGA-B8-4622-01A-02R-1277-07	C3	0.337195
TCGA-BP-4994-01A-01R-1334-07	C2	0.126814
TCGA-B0-4703-01A-01R-1277-07	C2	0.473618
TCGA-BP-4346-01A-01R-1289-07	C1	-0.27545
TCGA-B0-4839-01A-01R-1305-07	C1	-0.109255
TCGA-CZ-5985-01A-11R-1672-07	C2	-0.13173
TCGA-CZ-4865-01A-02R-1503-07	C2	0.426307
TCGA-CJ-5675-01A-11R-1541-07	C1	-0.324793
TCGA-AK-3429-01A-02R-1325-07	C1	-0.361712
TCGA-B0-4843-01A-01R-1277-07	C3	-0.0393677
TCGA-CJ-4886-01A-01R-1305-07	C2	0.532902
TCGA-B0-5083-01A-02R-1420-07	C1	-0.0864636
TCGA-B0-5117-01A-01R-1420-07	C1	-0.36471
TCGA-BP-4325-01A-02R-1289-07	C2	-0.0876515
TCGA-CW-5580-01A-01R-1672-07	C2	0.311192
TCGA-BP-5000-01A-01R-1334-07	C1	-0.431327
TCGA-B0-5106-01A-01R-1420-07	C3	0.205592
TCGA-CJ-6031-01A-11R-1672-07	C3	0.294398
TCGA-B0-4852-01A-01R-1503-07	C2	-0.286177
TCGA-B0-5690-01A-11R-1541-07	C2	0.617735
TCGA-B0-4697-01A-01R-1277-07	C1	-0.452927
TCGA-CZ-4859-01A-02R-1426-07	C2	0.0827016
TCGA-BP-4789-01A-01R-1305-07	C2	0.618623
TCGA-CZ-5989-01A-11R-1672-07	C2	0.240069
TCGA-A3-3347-01A-02R-1325-07	C1	0.00992339
TCGA-B0-4827-01A-02R-1420-07	C3	0.363158
TCGA-BP-4760-01A-02R-1420-07	C2	0.453245
TCGA-CW-5581-01A-02R-1541-07	C2	0.35002
TCGA-AK-3427-01A-01R-0864-07	C1	-0.532364
TCGA-AK-3445-01A-02R-1277-07	C3	-0.28093
TCGA-BP-4763-01A-01R-1289-07	C2	0.254821
TCGA-BP-4776-01A-01R-1289-07	C1	-0.261567
TCGA-BP-5008-01A-01R-1334-07	C2	0.511932
TCGA-B0-5119-01A-02R-1420-07	C2	0.444711
TCGA-CJ-5684-01A-11R-1541-07	C2	0.230991
TCGA-BP-4338-01A-01R-1289-07	C1	-0.354436
TCGA-B0-5085-01A-01R-1334-07	C1	-0.360203
TCGA-A3-3380-01A-01R-0864-07	C3	-0.141966
TCGA-B0-4691-01A-01R-1277-07	C1	-0.644163
TCGA-B0-5695-01A-11R-1541-07	C2	0.488594
TCGA-A3-3317-01A-02R-1325-07	C2	0.219292
TCGA-CJ-5672-01A-11R-1541-07	C2	-0.163784
TCGA-CJ-5677-01A-11R-1541-07	C1	-0.0985963
TCGA-A3-3367-01A-02R-1420-07	C2	-0.0320378
TCGA-B8-A54K-01A-11R-A33J-07	C2	0.285413
TCGA-BP-4992-01A-01R-1334-07	C1	-0.432378
TCGA-B0-5705-01A-11R-1541-07	C2	0.0806253
TCGA-CW-6088-01A-11R-1672-07	C2	0.62057
TCGA-BP-4758-01A-01R-1289-07	C1	-0.191532
TCGA-BP-4355-01A-01R-1289-07	C2	0.368821
TCGA-CZ-4866-01A-01R-1503-07	C2	-0.429404
TCGA-B8-4621-01A-01R-1503-07	C1	-0.289491
TCGA-BP-4995-01A-01R-1334-07	C2	0.250933
TCGA-BP-5004-01A-01R-1334-07	C3	0.163488
TCGA-B8-5162-01A-01R-1420-07	C3	0.292454
TCGA-B0-4847-01A-01R-1277-07	C1	-0.569068
TCGA-BP-4769-01A-01R-1289-07	C1	0.40842
TCGA-CZ-5982-01A-11R-1672-07	C2	0.469825
TCGA-CJ-4870-01A-01R-1305-07	C2	0.495124
TCGA-AK-3454-01A-02R-1277-07	C1	-0.334532
TCGA-BP-4975-01A-01R-1334-07	C2	0.335919
TCGA-CW-5585-01A-01R-1541-07	C2	0.324689
TCGA-B2-4098-01A-02R-1325-07	C1	-0.396661
TCGA-CJ-5678-01A-11R-1541-07	C1	-0.587593
TCGA-B0-5702-01A-11R-1541-07	C1	-0.431502
TCGA-CJ-4638-01A-02R-1325-07	C1	-0.605829
TCGA-DV-5573-01A-01R-1541-07	C3	-0.496152
TCGA-BP-5196-01A-01R-1426-07	C3	-0.241273
TCGA-A3-3351-01A-02R-1325-07	C2	0.16954
TCGA-B8-A54D-01A-21R-A266-07	C1	-0.519364
TCGA-A3-3322-01A-02R-1325-07	C2	0.0404608
TCGA-B8-A54H-01A-11R-A33J-07	C2	0.317789
TCGA-A3-A8OW-01A-11R-A37O-07	C2	0.512212
TCGA-B0-4701-01A-01R-1277-07	C3	-0.298215
TCGA-B2-4101-01A-02R-1277-07	C2	0.346485
TCGA-A3-3320-01A-02R-1325-07	C2	0.398855
TCGA-BP-4999-01A-01R-1334-07	C2	0.519649
TCGA-BP-4161-01A-02R-1325-07	C3	-0.239824
TCGA-B8-4143-01A-01R-1188-07	C1	-0.333909
TCGA-B0-5701-01A-11R-1541-07	C1	-0.368521
TCGA-BP-4797-01A-01R-1305-07	C2	0.0725178
TCGA-DV-A4W0-05A-11R-A266-07	C2	0.208529
TCGA-BP-4174-01A-02R-1289-07	C3	-0.335118
TCGA-A3-3385-01A-02R-1420-07	C1	-0.207167
TCGA-CZ-5469-01A-01R-1503-07	C1	-0.538408
TCGA-BP-4970-01A-01R-1334-07	C2	0.61386
TCGA-BP-4330-01A-01R-1289-07	C2	0.359831
TCGA-BP-4349-01A-01R-1289-07	C3	0.0403297
TCGA-AK-3461-01A-02R-1277-07	C2	0.29977
TCGA-A3-3383-01A-02R-1325-07	C1	-0.571546
TCGA-BP-4159-01A-02R-1289-07	C2	0.0767412
TCGA-B2-5635-01B-04R-A277-07	C2	-0.0313051
TCGA-CJ-4889-01A-01R-1305-07	C2	0.436301
TCGA-BP-4962-01A-01R-1334-07	C1	-0.294213
TCGA-CJ-5682-01A-11R-1541-07	C2	0.357355
TCGA-BP-4347-01A-01R-1289-07	C2	0.328318
TCGA-BP-5186-01A-01R-1426-07	C2	0.567234
TCGA-CZ-4856-01A-02R-1426-07	C2	0.471525
TCGA-B0-4824-01A-01R-1277-07	C2	-0.199343
TCGA-A3-3376-01A-02R-1420-07	C2	0.719177
TCGA-CJ-4635-01A-02R-1305-07	C3	-0.0908622
TCGA-BP-5183-01A-01R-1426-07	C2	-0.456379
TCGA-A3-A8OV-01A-11R-A37O-07	C1	-0.512376
TCGA-B8-5159-01A-01R-1420-07	C2	0.0541428
TCGA-B8-5163-01A-01R-1420-07	C2	0.538885
TCGA-CZ-5461-01A-01R-1503-07	C2	0.570938
TCGA-GK-A6C7-01A-11R-A33J-07	C2	0.425127
TCGA-BP-4771-01A-01R-1289-07	C3	-0.196072
TCGA-BP-4803-01A-01R-1305-07	C2	0.467289
TCGA-B2-5639-01A-01R-1541-07	C1	-0.337577
TCGA-CZ-5455-01A-01R-1503-07	C2	0.351954
TCGA-CJ-4897-01A-03R-1426-07	C3	0.390875
TCGA-B0-5107-01A-01R-1420-07	C1	-0.56708
TCGA-BP-4759-01A-01R-1289-07	C2	0.179847
TCGA-B0-4836-01A-01R-1305-07	C3	-0.258576
TCGA-B8-A7U6-01A-12R-A37O-07	C3	0.0728567
TCGA-B2-5636-01A-02R-1541-07	C2	0.556561
TCGA-A3-3382-01A-02R-1325-07	C2	0.0615932
TCGA-CZ-5464-01A-01R-1503-07	C3	-0.199239
TCGA-CJ-4634-01A-02R-1325-07	C2	0.605552
TCGA-CJ-6028-01A-11R-1672-07	C3	0.00435106
TCGA-BP-4804-01A-02R-1305-07	C3	0.104978
TCGA-CJ-4912-01A-01R-1426-07	C1	-0.241853
TCGA-CJ-4873-01A-01R-1305-07	C1	-0.629687
TCGA-CJ-4894-01A-01R-1305-07	C2	0.14259
TCGA-CW-5588-01A-01R-1541-07	C2	0.438261
TCGA-A3-3325-01A-01R-0864-07	C2	0.0962505
TCGA-CJ-4871-01A-01R-1305-07	C2	0.249104
TCGA-CJ-4640-01A-02R-1325-07	C2	-0.277974
TCGA-BP-4762-01A-02R-1289-07	C2	0.436603
TCGA-B0-5094-01A-01R-1420-07	C1	-0.470772
TCGA-CZ-5467-01A-01R-1503-07	C2	0.44696
TCGA-A3-3363-01A-01R-0864-07	C1	-0.570828
TCGA-CZ-5468-01A-01R-1503-07	C1	-0.165472
TCGA-B2-3924-01B-03R-A277-07	C2	0.102129
TCGA-BP-5181-01A-01R-1426-07	C2	0.466941
TCGA-B8-5553-01A-01R-1541-07	C2	0.494769
TCGA-BP-4761-01A-01R-1289-07	C1	-0.552181
TCGA-B2-5633-01A-01R-A277-07	C2	-0.0279608
TCGA-A3-3358-01A-01R-1541-07	C1	-0.399556
TCGA-CZ-4864-01A-01R-1503-07	C2	-0.102759
TCGA-AK-3436-01A-02R-1325-07	C1	-0.418848
TCGA-CZ-5466-01A-01R-1503-07	C2	-0.281143
TCGA-B0-5080-01A-01R-1503-07	C2	0.456437
TCGA-CZ-4861-01A-01R-1305-07	C1	-0.107445
TCGA-CJ-5671-01A-11R-1541-07	C2	0.458395
TCGA-AK-3431-01A-02R-1277-07	C2	0.511299
TCGA-B0-4811-01A-01R-1503-07	C1	-0.430546
TCGA-A3-3313-01A-02R-1325-07	C1	0.114331
TCGA-B8-5552-01B-11R-1672-07	C2	0.6396
TCGA-CJ-6027-01A-11R-1672-07	C1	-0.530211
TCGA-BP-4756-01A-01R-1289-07	C1	-0.410107
TCGA-A3-3319-01A-02R-1325-07	C1	-0.304449
TCGA-MW-A4EC-01A-11R-A266-07	C2	-0.224204
TCGA-B0-4816-01A-01R-1503-07	C2	0.263541
TCGA-CZ-4863-01A-01R-1503-07	C2	-0.11708
TCGA-B0-5110-01A-01R-1420-07	C2	0.54093
TCGA-CZ-5986-01A-11R-1672-07	C2	0.068966
TCGA-B0-4828-01A-01R-1277-07	C1	-0.612904
TCGA-B8-4151-01A-01R-1188-07	C2	-0.281617
TCGA-EU-5905-01A-11R-1672-07	C3	-0.169966
TCGA-CJ-4903-01A-01R-1426-07	C2	-0.117529
TCGA-B0-5698-01A-11R-1672-07	C2	-0.122342
TCGA-B0-4815-01A-01R-1503-07	C1	-0.517798
TCGA-B0-5081-01A-01R-1334-07	C3	-0.0872003
TCGA-A3-3352-01A-01R-0864-07	C2	-0.121488
TCGA-A3-A6NJ-01A-12R-A33J-07	C2	0.214649
TCGA-BP-5184-01A-01R-1426-07	C2	0.548274
TCGA-CJ-4899-01A-01R-1334-07	C2	0.572152
TCGA-CJ-4881-01A-01R-1305-07	C3	-0.392
TCGA-CJ-4878-01A-01R-1305-07	C2	0.25886
TCGA-B0-4819-01A-01R-1277-07	C1	-0.32952
TCGA-B0-4710-01A-01R-1503-07	C2	0.0511651
TCGA-A3-3331-01A-02R-1325-07	C2	0.440334
TCGA-BP-5174-01A-01R-1426-07	C1	-0.434769
TCGA-B0-5694-01A-11R-1541-07	C2	0.208917
TCGA-B0-5116-01A-02R-1420-07	C2	0.192452
TCGA-DV-5567-01A-01R-1541-07	C2	0.404331
TCGA-BP-5169-01A-01R-1426-07	C1	-0.562497
TCGA-B0-4700-01A-02R-1541-07	C3	-0.0749164
TCGA-AK-3433-01A-02R-1277-07	C1	-0.218198
TCGA-CJ-4875-01A-01R-1305-07	C1	-0.502091
TCGA-A3-3335-01A-01R-0864-07	C1	-0.635054
TCGA-B0-5115-01A-01R-1420-07	C2	0.512297
TCGA-BP-5195-01A-02R-1426-07	C2	0.505422
TCGA-BP-4354-01A-02R-1289-07	C3	-0.207263
TCGA-BP-4974-01A-01R-1334-07	C2	0.469051
TCGA-CJ-4641-01A-02R-1325-07	C3	-0.517802
TCGA-B4-5834-01A-11R-1672-07	C2	0.552906
TCGA-BP-4169-01A-02R-1289-07	C3	0.428103
TCGA-B2-5633-01B-04R-A277-07	C2	0.230502
TCGA-BP-4777-01A-01R-1289-07	C2	-0.545773
TCGA-B0-5399-01A-01R-1503-07	C3	-0.101206
TCGA-B0-5099-01A-01R-1420-07	C2	0.154341
TCGA-BP-4166-01A-02R-1289-07	C3	0.423426
TCGA-CJ-4890-01A-01R-1305-07	C3	0.209051
TCGA-B0-5084-01A-01R-1334-07	C1	-0.389701
TCGA-BP-5168-01A-01R-1420-07	C3	0.317597
TCGA-BP-4770-01A-01R-1503-07	C1	0.0263125
TCGA-BP-4332-01A-01R-1289-07	C2	0.288101
TCGA-B4-5832-01A-11R-1672-07	C2	0.0854207
TCGA-B0-4849-01A-01R-1277-07	C2	-0.301119
TCGA-B8-5164-01A-01R-1420-07	C2	0.0957089
TCGA-CW-6093-01A-11R-1672-07	C2	0.497146
TCGA-MM-A84U-01A-11R-A37O-07	C1	-0.249137
TCGA-CJ-4637-01A-02R-1325-07	C3	-0.452955
TCGA-CJ-4642-01B-01R-1305-07	C1	-0.531893
TCGA-BP-5178-01A-01R-1426-07	C1	-0.244846
TCGA-BP-4790-01A-01R-1305-07	C2	0.532047
TCGA-B0-5692-01A-11R-1541-07	C1	-0.524468
TCGA-CJ-4885-01A-01R-1305-07	C2	0.0273991
TCGA-BP-4768-01A-01R-1289-07	C1	-0.195775
TCGA-B0-5713-01A-11R-1672-07	C2	0.448649
TCGA-CW-5587-01A-01R-1541-07	C2	0.344079
TCGA-BP-5201-01A-01R-1426-07	C1	-0.576439
TCGA-CW-5590-01A-01R-1541-07	C2	0.260672
TCGA-A3-3370-01A-02R-1420-07	C2	0.262254
TCGA-B0-4848-01A-01R-1277-07	C3	0.208069
TCGA-B0-4698-01A-01R-1503-07	C1	-0.383109
TCGA-BP-4982-01A-01R-1334-07	C2	0.650285
TCGA-CJ-4636-01A-02R-1325-07	C2	-0.275643
TCGA-AK-3455-01A-01R-0864-07	C1	-0.572415
TCGA-A3-A6NN-01A-12R-A33J-07	C2	0.291878
TCGA-G6-A8L6-01A-11R-A37O-07	C1	-0.375071
TCGA-B0-5703-01A-11R-1541-07	C1	-0.183818
TCGA-BP-4176-01A-02R-1289-07	C3	-0.169506
TCGA-B0-4707-01A-01R-1277-07	C1	-0.46762
TCGA-CW-5591-01A-01R-1541-07	C1	0.193105
TCGA-B4-5838-01A-11R-1672-07	C2	0.172066
TCGA-BP-4775-01A-01R-1289-07	C2	-0.0467303
TCGA-BP-4158-01A-02R-1289-07	C2	0.0397127
TCGA-CJ-5676-01A-11R-1541-07	C1	-0.303918
TCGA-DV-5565-01A-01R-1541-07	C2	0.286812
TCGA-BP-4163-01A-02R-1325-07	C2	-0.0173169
TCGA-BP-4327-01A-01R-1289-07	C3	-0.154965
TCGA-BP-5182-01A-01R-1426-07	C2	0.259701
TCGA-CJ-4884-01A-01R-1305-07	C2	-0.324414
TCGA-CZ-5459-01A-01R-1503-07	C1	-0.450653
TCGA-B0-5096-01A-01R-1420-07	C3	-0.112376
TCGA-B8-A54J-01A-11R-A33J-07	C2	0.374478
TCGA-BP-4987-01A-01R-1334-07	C2	0.511703
TCGA-B2-5641-01A-01R-1541-07	C2	-0.055215
TCGA-AK-3426-01A-02R-1325-07	C1	-0.551374
TCGA-B4-5377-01A-01R-1503-07	C2	0.0505897
TCGA-BP-4342-01A-01R-1289-07	C3	-0.119638
TCGA-BP-4983-01A-01R-1334-07	C1	-0.368424
TCGA-B0-4833-01A-01R-1305-07	C2	-0.407346
TCGA-AS-3777-01A-01R-0864-07	C1	-0.461524
TCGA-CJ-4874-01A-01R-1305-07	C2	0.367509
TCGA-CJ-4887-01A-01R-1305-07	C1	-0.564272
TCGA-AK-3428-01A-02R-1277-07	C3	0.420761
TCGA-B8-A54F-01A-11R-A266-07	C2	0.122749
TCGA-BP-5187-01A-01R-1426-07	C2	0.217387
TCGA-CJ-5681-01A-11R-1541-07	C1	-0.223236
TCGA-B0-4696-01A-01R-1277-07	C1	-0.13674
TCGA-B0-5710-01A-11R-1672-07	C2	0.555023
TCGA-BP-5175-01A-01R-1426-07	C1	-0.514089
TCGA-DV-5569-01A-01R-1541-07	C2	0.18521
TCGA-BP-5189-01A-02R-1426-07	C2	0.372836
TCGA-AK-3443-01A-02R-1325-07	C1	-0.331168
TCGA-CW-5589-01A-01R-1541-07	C2	0.397944
TCGA-B0-5109-01A-02R-1420-07	C1	-0.488054
TCGA-B8-A8YJ-01A-13R-A39I-07	C2	0.484272
TCGA-B0-4810-01A-01R-1503-07	C2	-0.0711507
TCGA-BP-5001-01A-01R-1334-07	C1	-0.455121
TCGA-EU-5906-01A-11R-1672-07	C2	0.573958
TCGA-BP-4993-01A-02R-1420-07	C2	0.462084
TCGA-B0-4823-01A-02R-1420-07	C2	0.387204
TCGA-DV-5576-01A-01R-1541-07	C2	0.357508
TCGA-MM-A563-01A-11R-A266-07	C3	-0.13576
TCGA-BP-5192-01A-01R-1426-07	C2	0.249205
TCGA-CJ-4868-01A-01R-1305-07	C3	0.367856
TCGA-A3-A8OU-01A-11R-A37O-07	C2	0.156846
TCGA-B0-4718-01A-01R-1277-07	C3	-0.320268
TCGA-DV-5568-01A-01R-1541-07	C1	-0.127971
TCGA-AK-3456-01A-02R-1325-07	C1	-0.369101
TCGA-B0-4837-01A-01R-1305-07	C2	0.0173663
TCGA-B0-4694-01A-01R-1277-07	C3	-0.387835
TCGA-BP-4334-01A-01R-1289-07	C1	-0.465685
TCGA-B8-4146-01B-11R-1672-07	C2	0.0982208
TCGA-CZ-4854-01A-01R-1305-07	C3	-0.268265
TCGA-DV-5575-01A-01R-1541-07	C2	0.485768

## Sheet: S7-ternary
	TCGA-A3-3306-01A-01R-0864-07	TCGA-A3-3329-01A-01R-0864-07	TCGA-B8-5550-01A-01R-1541-07	TCGA-A3-3378-01A-02R-1325-07	TCGA-A3-3343-01A-01R-0864-07	TCGA-B0-5100-01A-01R-1420-07	TCGA-CJ-4869-01A-02R-1426-07	TCGA-CJ-4895-01A-01R-1305-07	TCGA-B0-5691-01A-11R-1541-07	TCGA-B0-5121-01A-02R-1420-07	TCGA-B0-5098-01A-01R-1420-07	TCGA-A3-3308-01A-02R-1325-07	TCGA-BP-4807-01A-01R-1305-07	TCGA-B0-5707-01A-11R-1541-07	TCGA-BP-4971-01A-01R-1334-07	TCGA-B8-4620-01A-02R-1325-07	TCGA-BP-4967-01A-01R-1334-07	TCGA-BP-5198-01A-01R-1426-07	TCGA-BP-4326-01A-01R-1289-07	TCGA-CJ-4904-01A-02R-1426-07	TCGA-CZ-4853-01A-01R-1426-07	TCGA-A3-3387-01A-01R-1541-07	TCGA-A3-3326-01A-01R-0864-07	TCGA-BP-4784-01A-01R-1305-07	TCGA-BP-4766-01A-01R-1289-07	TCGA-CZ-5456-01A-01R-1503-07	TCGA-CZ-4857-01A-01R-1305-07	TCGA-B0-5400-01A-01R-1503-07	TCGA-BP-5010-01A-02R-1420-07	TCGA-CJ-4644-01A-02R-1325-07	TCGA-CJ-6033-01A-11R-1672-07	TCGA-EU-5907-01A-11R-1672-07	TCGA-B4-5836-01A-11R-1672-07	TCGA-A3-3323-01A-02R-1325-07	TCGA-BP-4353-01A-02R-1289-07	TCGA-B0-5077-01A-01R-1334-07	TCGA-CZ-5984-01A-11R-1672-07	TCGA-B8-A54G-01A-11R-A266-07	TCGA-B0-4713-01A-01R-1277-07	TCGA-CZ-5463-01A-01R-1503-07	TCGA-6D-AA2E-01A-11R-A37O-07	TCGA-CJ-6032-01A-11R-1672-07	TCGA-BP-4801-01A-02R-1420-07	TCGA-EU-5904-01A-11R-1672-07	TCGA-B8-5158-01A-01R-1420-07	TCGA-BP-4969-01A-01R-1334-07	TCGA-B8-5546-01A-01R-1541-07	TCGA-B4-5844-01A-11R-1672-07	TCGA-CZ-5452-01A-01R-1503-07
TEK	DOWN	DOWN	DOWN	DOWN	DOWN	DOWN	DOWN	DOWN	NOCHANGE	DOWN	DOWN	NOCHANGE	DOWN	DOWN	DOWN	DOWN	DOWN	DOWN	DOWN	NOCHANGE	DOWN	DOWN	DOWN	NOCHANGE	NOCHANGE	DOWN	DOWN	DOWN	DOWN	DOWN	DOWN	DOWN	NOCHANGE	DOWN	NOCHANGE	DOWN	DOWN	DOWN	DOWN	DOWN	DOWN	DOWN	NOCHANGE	NOCHANGE	DOWN	DOWN	DOWN	NOCHANGE	DOWN
FGFR2	NOCHANGE	NOCHANGE	DOWN	DOWN	NOCHANGE	DOWN	DOWN	NOCHANGE	NOCHANGE	DOWN	NOCHANGE	DOWN	NOCHANGE	DOWN	DOWN	DOWN	NOCHANGE	DOWN	DOWN	DOWN	NOCHANGE	DOWN	NOCHANGE	NOCHANGE	NOCHANGE	DOWN	NOCHANGE	DOWN	DOWN	DOWN	DOWN	DOWN	DOWN	NOCHANGE	NOCHANGE	NOCHANGE	NOCHANGE	NOCHANGE	NOCHANGE	NOCHANGE	NOCHANGE	DOWN	DOWN	NOCHANGE	NOCHANGE	DOWN	NOCHANGE	DOWN	DOWN
HIF1A	DOWN	DOWN	DOWN	NOCHANGE	DOWN	DOWN	DOWN	NOCHANGE	NOCHANGE	DOWN	NOCHANGE	NOCHANGE	NOCHANGE	NOCHANGE	DOWN	NOCHANGE	DOWN	NOCHANGE	NOCHANGE	NOCHANGE	DOWN	NOCHANGE	DOWN	NOCHANGE	DOWN	NOCHANGE	NOCHANGE	DOWN	DOWN	DOWN	NOCHANGE	DOWN	NOCHANGE	NOCHANGE	NOCHANGE	NOCHANGE	DOWN	NOCHANGE	DOWN	DOWN	NOCHANGE	NOCHANGE	DOWN	NOCHANGE	DOWN	DOWN	NOCHANGE	NOCHANGE	DOWN
MAPK1	UP	UP	NOCHANGE	UP	NOCHANGE	DOWN	NOCHANGE	NOCHANGE	UP	DOWN	DOWN	UP	UP	DOWN	DOWN	NOCHANGE	NOCHANGE	NOCHANGE	NOCHANGE	UP	NOCHANGE	NOCHANGE	NOCHANGE	NOCHANGE	UP	NOCHANGE	NOCHANGE	NOCHANGE	DOWN	UP	NOCHANGE	UP	UP	NOCHANGE	NOCHANGE	NOCHANGE	NOCHANGE	NOCHANGE	DOWN	UP	DOWN	UP	UP	NOCHANGE	UP	NOCHANGE	NOCHANGE	UP	NOCHANGE
SMAD1	DOWN	NOCHANGE	NOCHANGE	NOCHANGE	NOCHANGE	DOWN	DOWN	NOCHANGE	NOCHANGE	DOWN	UP	NOCHANGE	NOCHANGE	NOCHANGE	DOWN	NOCHANGE	NOCHANGE	NOCHANGE	NOCHANGE	NOCHANGE	DOWN	NOCHANGE	DOWN	NOCHANGE	NOCHANGE	NOCHANGE	NOCHANGE	DOWN	DOWN	NOCHANGE	NOCHANGE	DOWN	NOCHANGE	NOCHANGE	NOCHANGE	NOCHANGE	NOCHANGE	DOWN	DOWN	NOCHANGE	DOWN	DOWN	NOCHANGE	NOCHANGE	NOCHANGE	DOWN	NOCHANGE	NOCHANGE	DOWN
PDGFB	NOCHANGE	NOCHANGE	NOCHANGE	NOCHANGE	NOCHANGE	NOCHANGE	NOCHANGE	NOCHANGE	NOCHANGE	NOCHANGE	NOCHANGE	NOCHANGE	NOCHANGE	DOWN	NOCHANGE	NOCHANGE	NOCHANGE	NOCHANGE	NOCHANGE	NOCHANGE	NOCHANGE	NOCHANGE	NOCHANGE	NOCHANGE	NOCHANGE	NOCHANGE	NOCHANGE	NOCHANGE	NOCHANGE	NOCHANGE	NOCHANGE	NOCHANGE	NOCHANGE	NOCHANGE	NOCHANGE	NOCHANGE	NOCHANGE	NOCHANGE	DOWN	NOCHANGE	NOCHANGE	NOCHANGE	NOCHANGE	UP	NOCHANGE	NOCHANGE	DOWN	UP	NOCHANGE
PIK3CA	NOCHANGE	NOCHANGE	NOCHANGE	NOCHANGE	NOCHANGE	DOWN	DOWN	NOCHANGE	UP	NOCHANGE	UP	NOCHANGE	NOCHANGE	DOWN	DOWN	NOCHANGE	NOCHANGE	NOCHANGE	NOCHANGE	NOCHANGE	NOCHANGE	NOCHANGE	NOCHANGE	NOCHANGE	NOCHANGE	NOCHANGE	NOCHANGE	DOWN	DOWN	NOCHANGE	NOCHANGE	NOCHANGE	NOCHANGE	NOCHANGE	NOCHANGE	NOCHANGE	NOCHANGE	NOCHANGE	DOWN	NOCHANGE	NOCHANGE	NOCHANGE	NOCHANGE	NOCHANGE	NOCHANGE	DOWN	NOCHANGE	NOCHANGE	DOWN
MMP9	UP	NOCHANGE	UP	UP	NOCHANGE	UP	NOCHANGE	UP	UP	NOCHANGE	NOCHANGE	UP	NOCHANGE	UP	UP	UP	UP	UP	UP	NOCHANGE	NOCHANGE	NOCHANGE	UP	UP	UP	UP	UP	UP	UP	NOCHANGE	UP	NOCHANGE	UP	NOCHANGE	UP	UP	UP	NOCHANGE	UP	NOCHANGE	NOCHANGE	NOCHANGE	NOCHANGE	NOCHANGE	UP	NOCHANGE	NOCHANGE	UP	UP
VEGFA	UP	UP	UP	UP	UP	UP	UP	UP	UP	UP	UP	UP	UP	DOWN	UP	UP	UP	UP	UP	UP	UP	UP	UP	UP	UP	UP	UP	UP	UP	UP	UP	UP	UP	UP	UP	UP	UP	UP	UP	UP	NOCHANGE	UP	UP	UP	UP	UP	NOCHANGE	UP	UP
FGF2	NOCHANGE	NOCHANGE	DOWN	NOCHANGE	DOWN	NOCHANGE	DOWN	NOCHANGE	NOCHANGE	NOCHANGE	NOCHANGE	NOCHANGE	NOCHANGE	NOCHANGE	NOCHANGE	NOCHANGE	NOCHANGE	NOCHANGE	DOWN	NOCHANGE	DOWN	NOCHANGE	DOWN	NOCHANGE	NOCHANGE	NOCHANGE	NOCHANGE	DOWN	NOCHANGE	NOCHANGE	NOCHANGE	DOWN	NOCHANGE	NOCHANGE	NOCHANGE	NOCHANGE	NOCHANGE	DOWN	DOWN	NOCHANGE	NOCHANGE	NOCHANGE	NOCHANGE	NOCHANGE	NOCHANGE	DOWN	UP	NOCHANGE	DOWN
CREBBP	NOCHANGE	NOCHANGE	NOCHANGE	NOCHANGE	NOCHANGE	NOCHANGE	NOCHANGE	NOCHANGE	UP	NOCHANGE	NOCHANGE	NOCHANGE	NOCHANGE	NOCHANGE	NOCHANGE	NOCHANGE	UP	NOCHANGE	NOCHANGE	NOCHANGE	NOCHANGE	NOCHANGE	UP	NOCHANGE	UP	NOCHANGE	NOCHANGE	NOCHANGE	NOCHANGE	NOCHANGE	NOCHANGE	NOCHANGE	NOCHANGE	UP	NOCHANGE	UP	NOCHANGE	NOCHANGE	NOCHANGE	NOCHANGE	NOCHANGE	NOCHANGE	NOCHANGE	NOCHANGE	NOCHANGE	NOCHANGE	NOCHANGE	UP	NOCHANGE
MAPK14	NOCHANGE	NOCHANGE	NOCHANGE	NOCHANGE	NOCHANGE	DOWN	NOCHANGE	NOCHANGE	NOCHANGE	DOWN	NOCHANGE	NOCHANGE	NOCHANGE	NOCHANGE	DOWN	DOWN	NOCHANGE	NOCHANGE	DOWN	NOCHANGE	DOWN	NOCHANGE	NOCHANGE	NOCHANGE	NOCHANGE	NOCHANGE	NOCHANGE	NOCHANGE	DOWN	NOCHANGE	DOWN	NOCHANGE	NOCHANGE	NOCHANGE	NOCHANGE	NOCHANGE	NOCHANGE	NOCHANGE	NOCHANGE	NOCHANGE	NOCHANGE	NOCHANGE	NOCHANGE	NOCHANGE	NOCHANGE	DOWN	NOCHANGE	NOCHANGE	NOCHANGE
ANGPT1	NOCHANGE	NOCHANGE	NOCHANGE	DOWN	DOWN	NOCHANGE	DOWN	NOCHANGE	NOCHANGE	NOCHANGE	DOWN	NOCHANGE	NOCHANGE	DOWN	NOCHANGE	NOCHANGE	DOWN	NOCHANGE	DOWN	NOCHANGE	DOWN	NOCHANGE	NOCHANGE	NOCHANGE	NOCHANGE	DOWN	NOCHANGE	NOCHANGE	NOCHANGE	NOCHANGE	NOCHANGE	DOWN	NOCHANGE	NOCHANGE	NOCHANGE	NOCHANGE	DOWN	DOWN	DOWN	NOCHANGE	DOWN	NOCHANGE	NOCHANGE	NOCHANGE	DOWN	DOWN	DOWN	NOCHANGE	DOWN
FLT1	UP	UP	UP	NOCHANGE	UP	NOCHANGE	UP	UP	UP	UP	DOWN	UP	UP	DOWN	NOCHANGE	UP	UP	NOCHANGE	UP	UP	UP	UP	UP	UP	UP	NOCHANGE	UP	NOCHANGE	NOCHANGE	UP	UP	UP	UP	UP	UP	UP	UP	NOCHANGE	NOCHANGE	UP	NOCHANGE	UP	UP	UP	UP	UP	NOCHANGE	UP	UP
PTK2	NOCHANGE	NOCHANGE	NOCHANGE	DOWN	NOCHANGE	UP	DOWN	NOCHANGE	NOCHANGE	NOCHANGE	NOCHANGE	UP	NOCHANGE	DOWN	NOCHANGE	NOCHANGE	DOWN	DOWN	DOWN	NOCHANGE	NOCHANGE	NOCHANGE	NOCHANGE	UP	NOCHANGE	DOWN	NOCHANGE	DOWN	NOCHANGE	NOCHANGE	NOCHANGE	NOCHANGE	NOCHANGE	NOCHANGE	NOCHANGE	NOCHANGE	DOWN	DOWN	DOWN	DOWN	DOWN	NOCHANGE	NOCHANGE	NOCHANGE	NOCHANGE	NOCHANGE	NOCHANGE	UP	DOWN
TIMP2	DOWN	NOCHANGE	NOCHANGE	NOCHANGE	NOCHANGE	UP	NOCHANGE	NOCHANGE	UP	NOCHANGE	UP	NOCHANGE	NOCHANGE	NOCHANGE	UP	NOCHANGE	NOCHANGE	NOCHANGE	NOCHANGE	NOCHANGE	DOWN	NOCHANGE	NOCHANGE	NOCHANGE	NOCHANGE	NOCHANGE	NOCHANGE	NOCHANGE	NOCHANGE	NOCHANGE	NOCHANGE	DOWN	NOCHANGE	NOCHANGE	NOCHANGE	NOCHANGE	DOWN	NOCHANGE	DOWN	NOCHANGE	UP	NOCHANGE	UP	NOCHANGE	DOWN	NOCHANGE	NOCHANGE	NOCHANGE	DOWN
AKT1	NOCHANGE	NOCHANGE	NOCHANGE	NOCHANGE	NOCHANGE	UP	NOCHANGE	NOCHANGE	NOCHANGE	NOCHANGE	NOCHANGE	UP	UP	NOCHANGE	NOCHANGE	NOCHANGE	NOCHANGE	NOCHANGE	UP	NOCHANGE	NOCHANGE	NOCHANGE	NOCHANGE	UP	UP	NOCHANGE	NOCHANGE	NOCHANGE	NOCHANGE	NOCHANGE	NOCHANGE	NOCHANGE	NOCHANGE	NOCHANGE	NOCHANGE	UP	NOCHANGE	NOCHANGE	DOWN	DOWN	UP	NOCHANGE	NOCHANGE	NOCHANGE	NOCHANGE	NOCHANGE	NOCHANGE	NOCHANGE	NOCHANGE
PLCG1	NOCHANGE	NOCHANGE	NOCHANGE	NOCHANGE	NOCHANGE	NOCHANGE	NOCHANGE	NOCHANGE	UP	NOCHANGE	UP	UP	NOCHANGE	NOCHANGE	UP	NOCHANGE	UP	NOCHANGE	NOCHANGE	UP	NOCHANGE	NOCHANGE	UP	NOCHANGE	UP	NOCHANGE	UP	NOCHANGE	UP	NOCHANGE	NOCHANGE	NOCHANGE	NOCHANGE	UP	UP	UP	NOCHANGE	NOCHANGE	NOCHANGE	NOCHANGE	NOCHANGE	NOCHANGE	NOCHANGE	UP	NOCHANGE	UP	NOCHANGE	UP	NOCHANGE
SRC	NOCHANGE	NOCHANGE	NOCHANGE	NOCHANGE	NOCHANGE	NOCHANGE	UP	NOCHANGE	NOCHANGE	NOCHANGE	UP	NOCHANGE	DOWN	UP	UP	NOCHANGE	NOCHANGE	NOCHANGE	DOWN	NOCHANGE	NOCHANGE	UP	UP	NOCHANGE	NOCHANGE	NOCHANGE	NOCHANGE	UP	NOCHANGE	NOCHANGE	NOCHANGE	NOCHANGE	NOCHANGE	NOCHANGE	DOWN	NOCHANGE	NOCHANGE	UP	UP	NOCHANGE	NOCHANGE	NOCHANGE	NOCHANGE	DOWN	NOCHANGE	DOWN	UP	NOCHANGE	NOCHANGE
NOS3	NOCHANGE	NOCHANGE	NOCHANGE	NOCHANGE	NOCHANGE	NOCHANGE	NOCHANGE	NOCHANGE	NOCHANGE	NOCHANGE	DOWN	UP	NOCHANGE	DOWN	NOCHANGE	NOCHANGE	NOCHANGE	NOCHANGE	NOCHANGE	NOCHANGE	NOCHANGE	NOCHANGE	NOCHANGE	NOCHANGE	NOCHANGE	NOCHANGE	NOCHANGE	DOWN	NOCHANGE	NOCHANGE	NOCHANGE	NOCHANGE	NOCHANGE	UP	NOCHANGE	NOCHANGE	NOCHANGE	DOWN	DOWN	NOCHANGE	NOCHANGE	NOCHANGE	NOCHANGE	NOCHANGE	NOCHANGE	NOCHANGE	DOWN	NOCHANGE	NOCHANGE
TIMP3	DOWN	NOCHANGE	NOCHANGE	DOWN	NOCHANGE	DOWN	DOWN	NOCHANGE	UP	NOCHANGE	DOWN	NOCHANGE	NOCHANGE	DOWN	DOWN	DOWN	DOWN	DOWN	DOWN	NOCHANGE	NOCHANGE	NOCHANGE	NOCHANGE	NOCHANGE	NOCHANGE	DOWN	NOCHANGE	DOWN	DOWN	NOCHANGE	DOWN	NOCHANGE	NOCHANGE	NOCHANGE	NOCHANGE	NOCHANGE	DOWN	DOWN	DOWN	DOWN	NOCHANGE	NOCHANGE	NOCHANGE	NOCHANGE	DOWN	DOWN	DOWN	NOCHANGE	NOCHANGE
KDR	NOCHANGE	UP	NOCHANGE	NOCHANGE	NOCHANGE	NOCHANGE	NOCHANGE	NOCHANGE	UP	UP	DOWN	UP	UP	DOWN	NOCHANGE	NOCHANGE	NOCHANGE	NOCHANGE	NOCHANGE	UP	NOCHANGE	NOCHANGE	UP	UP	UP	NOCHANGE	NOCHANGE	DOWN	NOCHANGE	UP	NOCHANGE	NOCHANGE	UP	UP	UP	NOCHANGE	NOCHANGE	DOWN	DOWN	UP	DOWN	UP	UP	UP	NOCHANGE	UP	NOCHANGE	UP	NOCHANGE
ARNT	NOCHANGE	NOCHANGE	NOCHANGE	NOCHANGE	UP	NOCHANGE	DOWN	NOCHANGE	NOCHANGE	NOCHANGE	NOCHANGE	NOCHANGE	NOCHANGE	DOWN	NOCHANGE	NOCHANGE	NOCHANGE	NOCHANGE	NOCHANGE	NOCHANGE	NOCHANGE	NOCHANGE	NOCHANGE	NOCHANGE	NOCHANGE	NOCHANGE	NOCHANGE	DOWN	NOCHANGE	NOCHANGE	NOCHANGE	NOCHANGE	NOCHANGE	NOCHANGE	NOCHANGE	NOCHANGE	DOWN	NOCHANGE	DOWN	NOCHANGE	NOCHANGE	NOCHANGE	NOCHANGE	NOCHANGE	NOCHANGE	DOWN	NOCHANGE	NOCHANGE	NOCHANGE
PDGFRA	DOWN	DOWN	NOCHANGE	DOWN	DOWN	DOWN	DOWN	NOCHANGE	NOCHANGE	DOWN	DOWN	NOCHANGE	NOCHANGE	NOCHANGE	NOCHANGE	NOCHANGE	DOWN	NOCHANGE	DOWN	DOWN	DOWN	NOCHANGE	DOWN	NOCHANGE	DOWN	DOWN	NOCHANGE	NOCHANGE	NOCHANGE	DOWN	DOWN	DOWN	DOWN	DOWN	DOWN	DOWN	DOWN	DOWN	DOWN	DOWN	NOCHANGE	DOWN	NOCHANGE	DOWN	DOWN	DOWN	DOWN	DOWN	DOWN
[truncated: 490 more columns]

## Sheet: S8-string interactions
#node1	node2	node1_string_id	node2_string_id	neighborhood_on_chromosome	gene_fusion	phylogenetic_cooccurrence	homology	coexpression	experimentally_determined_interaction	database_annotated	automated_textmining	combined_score
AKT1	MAPK1	9606.ENSP00000451828	9606.ENSP00000215832	0	0	0.304	0.592	0.066	0.146	0.8	0.948	0.905
AKT1	MAPK14	9606.ENSP00000451828	9606.ENSP00000229795	0	0	0.303	0.623	0.082	0.715	0.6	0.858	0.931
AKT1	PLCG1	9606.ENSP00000451828	9606.ENSP00000244007	0	0	0	0	0.077	0.472	0	0.583	0.779
AKT1	PDGFRA	9606.ENSP00000451828	9606.ENSP00000257290	0	0	0	0.555	0	0.211	0	0.589	0.412
AKT1	CREBBP	9606.ENSP00000451828	9606.ENSP00000262367	0	0	0	0	0	0.435	0.9	0.539	0.971
AKT1	TIMP2	9606.ENSP00000451828	9606.ENSP00000262768	0	0	0	0	0.06	0.072	0	0.481	0.508
AKT1	KDR	9606.ENSP00000451828	9606.ENSP00000263923	0	0	0	0.555	0	0.096	0	0.905	0.458
AKT1	PIK3CA	9606.ENSP00000451828	9606.ENSP00000263967	0	0	0	0	0.063	0.468	0.9	0.978	0.998
AKT1	FGF2	9606.ENSP00000451828	9606.ENSP00000264498	0	0	0	0	0.062	0.05	0	0.854	0.859
AKT1	TIMP3	9606.ENSP00000451828	9606.ENSP00000266085	0	0	0	0	0	0.072	0	0.477	0.494
AKT1	NOS3	9606.ENSP00000451828	9606.ENSP00000297494	0	0	0	0	0.049	0.693	0.9	0.97	0.999
AKT1	PDGFB	9606.ENSP00000451828	9606.ENSP00000330382	0	0	0	0	0	0	0.9	0.558	0.953
AKT1	PTK2	9606.ENSP00000451828	9606.ENSP00000341189	0	0	0	0.568	0.082	0.399	0	0.816	0.626
AKT1	ARNT	9606.ENSP00000451828	9606.ENSP00000351407	0	0	0	0	0	0.384	0.9	0.625	0.974
AKT1	MMP9	9606.ENSP00000451828	9606.ENSP00000361405	0	0	0	0	0.061	0	0	0.885	0.887
AKT1	SRC	9606.ENSP00000451828	9606.ENSP00000362680	0	0	0.391	0.562	0.097	0.546	0.9	0.96	0.978
AKT1	TEK	9606.ENSP00000451828	9606.ENSP00000369375	0	0	0	0.572	0	0.379	0	0.769	0.581
AKT1	SMAD1	9606.ENSP00000451828	9606.ENSP00000426568	0	0	0	0	0.062	0.1	0	0.351	0.404
AKT1	ANGPT1	9606.ENSP00000451828	9606.ENSP00000428340	0	0	0	0	0	0.054	0	0.745	0.749
AKT1	HIF1A	9606.ENSP00000451828	9606.ENSP00000437955	0	0	0	0	0	0.362	0.9	0.827	0.988
AKT1	VEGFA	9606.ENSP00000451828	9606.ENSP00000478570	0	0	0	0	0.063	0.342	0	0.95	0.966
ANGPT1	MAPK14	9606.ENSP00000428340	9606.ENSP00000229795	0	0	0	0	0	0	0.9	0.232	0.919
ANGPT1	PDGFRA	9606.ENSP00000428340	9606.ENSP00000257290	0	0	0	0	0.07	0.051	0.6	0.244	0.697
ANGPT1	KDR	9606.ENSP00000428340	9606.ENSP00000263923	0	0	0	0	0.061	0.051	0.6	0.845	0.937
ANGPT1	PIK3CA	9606.ENSP00000428340	9606.ENSP00000263967	0	0	0	0	0	0	0.9	0.119	0.908
ANGPT1	FGF2	9606.ENSP00000428340	9606.ENSP00000264498	0	0	0	0	0.062	0	0	0.719	0.725
ANGPT1	FLT1	9606.ENSP00000428340	9606.ENSP00000282397	0	0	0	0	0	0.051	0.6	0.698	0.875
ANGPT1	NOS3	9606.ENSP00000428340	9606.ENSP00000297494	0	0	0	0	0	0	0	0.738	0.738
ANGPT1	PDGFB	9606.ENSP00000428340	9606.ENSP00000330382	0	0	0	0	0	0	0	0.658	0.658
ANGPT1	MMP9	9606.ENSP00000428340	9606.ENSP00000361405	0	0	0	0	0	0	0	0.568	0.568
ANGPT1	TEK	9606.ENSP00000428340	9606.ENSP00000369375	0	0	0	0	0.076	0.385	0.9	0.986	0.999
ANGPT1	FGFR2	9606.ENSP00000428340	9606.ENSP00000410294	0	0	0	0	0	0.051	0.6	0.185	0.663
ANGPT1	HIF1A	9606.ENSP00000428340	9606.ENSP00000437955	0	0	0	0	0	0	0	0.517	0.517
ANGPT1	VEGFA	9606.ENSP00000428340	9606.ENSP00000478570	0	0	0	0	0	0	0	0.863	0.863
ARNT	CREBBP	9606.ENSP00000351407	9606.ENSP00000262367	0	0	0	0	0.089	0.412	0.9	0.356	0.96
ARNT	NOS3	9606.ENSP00000351407	9606.ENSP00000297494	0	0	0	0	0	0	0.9	0.23	0.919
ARNT	VEGFA	9606.ENSP00000351407	9606.ENSP00000478570	0	0	0	0	0	0	0.9	0.787	0.977
ARNT	HIF1A	9606.ENSP00000351407	9606.ENSP00000437955	0	0	0	0.583	0.061	0.972	0.9	0.934	0.998
CREBBP	MAPK1	9606.ENSP00000262367	9606.ENSP00000215832	0	0	0	0	0	0.412	0	0.445	0.66
CREBBP	MAPK14	9606.ENSP00000262367	9606.ENSP00000229795	0	0	0	0	0	0.093	0.9	0.325	0.933
CREBBP	PIK3CA	9606.ENSP00000262367	9606.ENSP00000263967	0	0	0	0	0.062	0.175	0	0.407	0.501
CREBBP	SMAD1	9606.ENSP00000262367	9606.ENSP00000426568	0	0	0	0	0.049	0.439	0	0.21	0.542
CREBBP	SRC	9606.ENSP00000262367	9606.ENSP00000362680	0	0	0	0	0.062	0.435	0	0.414	0.662
CREBBP	VEGFA	9606.ENSP00000262367	9606.ENSP00000478570	0	0	0	0	0	0.4	0.9	0.33	0.956
CREBBP	HIF1A	9606.ENSP00000262367	9606.ENSP00000437955	0	0	0	0	0.055	0.974	0.9	0.464	0.998
FGF2	MAPK1	9606.ENSP00000264498	9606.ENSP00000215832	0	0	0	0	0	0	0.9	0.752	0.974
FGF2	MAPK14	9606.ENSP00000264498	9606.ENSP00000229795	0	0	0	0	0	0	0	0.626	0.627
FGF2	PLCG1	9606.ENSP00000264498	9606.ENSP00000244007	0	0	0	0	0	0.052	0.9	0.259	0.923
FGF2	PDGFRA	9606.ENSP00000264498	9606.ENSP00000257290	0	0	0	0	0.084	0.267	0.6	0.714	0.913
FGF2	TIMP2	9606.ENSP00000264498	9606.ENSP00000262768	0	0	0	0	0.061	0	0	0.562	0.571
FGF2	KDR	9606.ENSP00000264498	9606.ENSP00000263923	0	0	0	0	0.069	0.267	0.6	0.901	0.969
FGF2	PIK3CA	9606.ENSP00000264498	9606.ENSP00000263967	0	0	0	0	0	0	0.9	0.296	0.926
FGF2	TIMP3	9606.ENSP00000264498	9606.ENSP00000266085	0	0	0	0	0.076	0	0	0.445	0.465
FGF2	PTK2	9606.ENSP00000264498	9606.ENSP00000341189	0	0	0	0	0.072	0	0	0.476	0.494
FGF2	SRC	9606.ENSP00000264498	9606.ENSP00000362680	0	0	0	0	0.062	0.05	0	0.594	0.607
FGF2	PDGFB	9606.ENSP00000264498	9606.ENSP00000330382	0	0	0	0	0	0	0	0.684	0.684
FGF2	HIF1A	9606.ENSP00000264498	9606.ENSP00000437955	0	0	0	0	0	0	0	0.735	0.735
FGF2	NOS3	9606.ENSP00000264498	9606.ENSP00000297494	0	0	0	0	0.062	0.063	0	0.763	0.773
FGF2	MMP9	9606.ENSP00000264498	9606.ENSP00000361405	0	0	0	0	0	0	0	0.839	0.839
FGF2	TEK	9606.ENSP00000264498	9606.ENSP00000369375	0	0	0	0	0.078	0.267	0.6	0.684	0.903
FGF2	FLT1	9606.ENSP00000264498	9606.ENSP00000282397	0	0	0	0	0.063	0.267	0.6	0.708	0.909
FGF2	VEGFA	9606.ENSP00000264498	9606.ENSP00000478570	0	0	0	0	0	0	0	0.97	0.971
FGF2	FGFR2	9606.ENSP00000264498	9606.ENSP00000410294	0	0	0	0	0	0.863	0.9	0.885	0.998
FGFR2	MAPK1	9606.ENSP00000410294	9606.ENSP00000215832	0	0	0	0.578	0	0.084	0.9	0.568	0.926
FGFR2	PLCG1	9606.ENSP00000410294	9606.ENSP00000244007	0	0	0	0	0.054	0.979	0.9	0.196	0.998
FGFR2	KDR	9606.ENSP00000410294	9606.ENSP00000263923	0	0	0	0.754	0.068	0.367	0	0.678	0.485
FGFR2	PIK3CA	9606.ENSP00000410294	9606.ENSP00000263967	0	0	0	0	0	0.08	0.9	0.675	0.967
FGFR2	PDGFB	9606.ENSP00000410294	9606.ENSP00000330382	0	0	0	0	0.055	0.185	0.6	0.392	0.787
FGFR2	SRC	9606.ENSP00000410294	9606.ENSP00000362680	0	0	0	0.706	0.062	0.465	0.9	0.533	0.953
FGFR2	VEGFA	9606.ENSP00000410294	9606.ENSP00000478570	0	0	0	0	0.062	0.174	0.6	0.556	0.843
FLT1	PLCG1	9606.ENSP00000282397	9606.ENSP00000244007	0	0	0	0	0	0.791	0.9	0.234	0.982
FLT1	TIMP2	9606.ENSP00000282397	9606.ENSP00000262768	0	0	0	0	0.062	0	0	0.399	0.412
FLT1	KDR	9606.ENSP00000282397	9606.ENSP00000263923	0	0	0	0.909	0.162	0.865	0.9	0.954	0.988
FLT1	PIK3CA	9606.ENSP00000282397	9606.ENSP00000263967	0	0	0	0	0	0.263	0.9	0.427	0.954
FLT1	TEK	9606.ENSP00000282397	9606.ENSP00000369375	0	0	0	0.594	0.142	0	0	0.831	0.429
FLT1	NOS3	9606.ENSP00000282397	9606.ENSP00000297494	0	0	0	0	0.061	0	0	0.631	0.638
FLT1	HIF1A	9606.ENSP00000282397	9606.ENSP00000437955	0	0	0	0	0.061	0	0	0.632	0.639
FLT1	MMP9	9606.ENSP00000282397	9606.ENSP00000361405	0	0	0	0	0.061	0	0	0.646	0.654
FLT1	PDGFB	9606.ENSP00000282397	9606.ENSP00000330382	0	0	0	0	0.062	0.393	0.6	0.694	0.921
FLT1	SRC	9606.ENSP00000282397	9606.ENSP00000362680	0	0	0	0.657	0.058	0.161	0.9	0.569	0.93
FLT1	PTK2	9606.ENSP00000282397	9606.ENSP00000341189	0	0	0	0.577	0	0.698	0.9	0.413	0.973
FLT1	VEGFA	9606.ENSP00000282397	9606.ENSP00000478570	0	0	0	0	0.061	0.556	0.9	0.984	0.999
HIF1A	MAPK1	9606.ENSP00000437955	9606.ENSP00000215832	0	0	0	0	0	0.294	0.8	0.455	0.916
HIF1A	KDR	9606.ENSP00000437955	9606.ENSP00000263923	0	0	0	0	0.061	0	0	0.682	0.688
HIF1A	NOS3	9606.ENSP00000437955	9606.ENSP00000297494	0	0	0	0	0	0	0.9	0.706	0.969
HIF1A	PDGFB	9606.ENSP00000437955	9606.ENSP00000330382	0	0	0	0	0	0	0	0.641	0.641
HIF1A	MMP9	9606.ENSP00000437955	9606.ENSP00000361405	0	0	0	0	0	0	0	0.55	0.55
HIF1A	SRC	9606.ENSP00000437955	9606.ENSP00000362680	0	0	0	0	0.061	0.337	0	0.457	0.632
HIF1A	TEK	9606.ENSP00000437955	9606.ENSP00000369375	0	0	0	0	0.062	0	0	0.51	0.52
HIF1A	VEGFA	9606.ENSP00000437955	9606.ENSP00000478570	0	0	0	0	0.062	0.348	0.9	0.947	0.996
KDR	MAPK1	9606.ENSP00000263923	9606.ENSP00000215832	0	0	0	0.601	0	0.408	0	0.628	0.553
KDR	MAPK14	9606.ENSP00000263923	9606.ENSP00000229795	0	0	0	0.579	0	0.084	0.9	0.442	0.921
KDR	PLCG1	9606.ENSP00000263923	9606.ENSP00000244007	0	0	0	0	0	0.594	0.9	0.404	0.973
KDR	TIMP2	9606.ENSP00000263923	9606.ENSP00000262768	0	0	0	0	0	0	0	0.446	0.446
KDR	TEK	9606.ENSP00000263923	9606.ENSP00000369375	0	0	0	0.59	0.327	0	0	0.901	0.574
KDR	TIMP3	9606.ENSP00000263923	9606.ENSP00000266085	0	0	0	0	0.101	0.379	0	0.443	0.662
KDR	MMP9	9606.ENSP00000263923	9606.ENSP00000361405	0	0	0	0	0	0	0	0.677	0.677
KDR	PTK2	9606.ENSP00000263923	9606.ENSP00000341189	0	0	0	0.577	0.065	0.093	0.9	0.591	0.93
KDR	PDGFB	9606.ENSP00000263923	9606.ENSP00000330382	0	0	0	0	0.076	0.393	0.6	0.746	0.935
KDR	SRC	9606.ENSP00000263923	9606.ENSP00000362680	0	0	0	0.651	0.058	0.46	0.9	0.843	0.96
KDR	PIK3CA	9606.ENSP00000263923	9606.ENSP00000263967	0	0	0	0	0.055	0.263	0.9	0.578	0.966
KDR	NOS3	9606.ENSP00000263923	9606.ENSP00000297494	0	0	0	0	0.062	0	0.9	0.832	0.982
KDR	VEGFA	9606.ENSP00000263923	9606.ENSP00000478570	0	0	0	0	0.061	0.472	0.9	0.987	0.999
MAPK1	PLCG1	9606.ENSP00000215832	9606.ENSP00000244007	0	0	0	0	0	0.126	0	0.472	0.519
MAPK1	PIK3CA	9606.ENSP00000215832	9606.ENSP00000263967	0	0	0	0	0.061	0.157	0	0.538	0.603
MAPK1	VEGFA	9606.ENSP00000215832	9606.ENSP00000478570	0	0	0	0	0	0	0	0.672	0.672
MAPK1	NOS3	9606.ENSP00000215832	9606.ENSP00000297494	0	0	0	0	0.05	0	0	0.723	0.726
MAPK1	MMP9	9606.ENSP00000215832	9606.ENSP00000361405	0	0	0	0	0.049	0	0	0.797	0.799
MAPK1	MAPK14	9606.ENSP00000215832	9606.ENSP00000229795	0	0	0.412	0.926	0.1	0.379	0.8	0.92	0.889
MAPK1	PTK2	9606.ENSP00000215832	9606.ENSP00000341189	0	0	0	0.582	0.063	0.185	0.9	0.681	0.94
MAPK1	SMAD1	9606.ENSP00000215832	9606.ENSP00000426568	0	0	0	0	0.06	0.455	0.9	0.304	0.959
MAPK1	SRC	9606.ENSP00000215832	9606.ENSP00000362680	0	0	0.311	0.626	0.061	0.416	0.9	0.871	0.963
MAPK14	NOS3	9606.ENSP00000229795	9606.ENSP00000297494	0	0	0	0	0.05	0	0	0.608	0.611
MAPK14	VEGFA	9606.ENSP00000229795	9606.ENSP00000478570	0	0	0	0	0	0	0	0.661	0.661
MAPK14	MMP9	9606.ENSP00000229795	9606.ENSP00000361405	0	0	0	0	0.049	0	0	0.695	0.698
MAPK14	PTK2	9606.ENSP00000229795	9606.ENSP00000341189	0	0	0	0.589	0.064	0.157	0.8	0.442	0.857
MAPK14	TEK	9606.ENSP00000229795	9606.ENSP00000369375	0	0	0	0.585	0	0.084	0.9	0.257	0.913
MAPK14	SRC	9606.ENSP00000229795	9606.ENSP00000362680	0	0	0.254	0.627	0	0.146	0.9	0.765	0.941
MMP9	TIMP2	9606.ENSP00000361405	9606.ENSP00000262768	0	0	0	0	0.066	0.162	0.9	0.913	0.992
MMP9	TIMP3	9606.ENSP00000361405	9606.ENSP00000266085	0	0	0	0	0	0.457	0.8	0.745	0.969
MMP9	NOS3	9606.ENSP00000361405	9606.ENSP00000297494	0	0	0	0	0.062	0	0	0.778	0.783
MMP9	PDGFB	9606.ENSP00000361405	9606.ENSP00000330382	0	0	0	0	0.076	0	0	0.457	0.477
MMP9	PTK2	9606.ENSP00000361405	9606.ENSP00000341189	0	0	0	0	0.061	0	0	0.625	0.633
MMP9	TEK	9606.ENSP00000361405	9606.ENSP00000369375	0	0	0	0	0	0	0	0.553	0.553
MMP9	SRC	9606.ENSP00000361405	9606.ENSP00000362680	0	0	0	0	0.088	0	0.9	0.796	0.979
MMP9	VEGFA	9606.ENSP00000361405	9606.ENSP00000478570	0	0	0	0	0	0	0.8	0.946	0.989
NOS3	PLCG1	9606.ENSP00000297494	9606.ENSP00000244007	0	0	0	0	0.061	0	0.8	0.216	0.839
NOS3	SRC	9606.ENSP00000297494	9606.ENSP00000362680	0	0	0	0	0.061	0.065	0	0.654	0.67
NOS3	TEK	9606.ENSP00000297494	9606.ENSP00000369375	0	0	0	0	0.064	0	0	0.669	0.676
NOS3	VEGFA	9606.ENSP00000297494	9606.ENSP00000478570	0	0	0	0	0.062	0	0.9	0.934	0.993
PDGFB	PLCG1	9606.ENSP00000330382	9606.ENSP00000244007	0	0	0	0	0	0	0.9	0.221	0.918
PDGFB	PDGFRA	9606.ENSP00000330382	9606.ENSP00000257290	0	0	0	0	0	0.472	0.9	0.658	0.98
PDGFB	PIK3CA	9606.ENSP00000330382	9606.ENSP00000263967	0	0	0	0	0	0	0.9	0.221	0.918
PDGFB	TEK	9606.ENSP00000330382	9606.ENSP00000369375	0	0	0	0	0.074	0.185	0.6	0.643	0.878
PDGFB	SRC	9606.ENSP00000330382	9606.ENSP00000362680	0	0	0	0	0.076	0	0.9	0.473	0.947
PDGFB	VEGFA	9606.ENSP00000330382	9606.ENSP00000478570	0	0	0	0	0	0.379	0.9	0.826	0.988
PDGFRA	PLCG1	9606.ENSP00000257290	9606.ENSP00000244007	0	0	0	0	0.059	0.682	0.9	0.232	0.973
PDGFRA	PTK2	9606.ENSP00000257290	9606.ENSP00000341189	0	0	0	0.573	0	0.093	0.8	0.24	0.827
PDGFRA	VEGFA	9606.ENSP00000257290	9606.ENSP00000478570	0	0	0	0	0.059	0.465	0.6	0.558	0.899
PDGFRA	SRC	9606.ENSP00000257290	9606.ENSP00000362680	0	0	0	0.674	0.061	0.096	0.9	0.682	0.927
PDGFRA	PIK3CA	9606.ENSP00000257290	9606.ENSP00000263967	0	0	0	0	0	0.404	0.9	0.67	0.978
PIK3CA	PLCG1	9606.ENSP00000263967	9606.ENSP00000244007	0	0	0	0	0.061	0.185	0.9	0.303	0.939
PIK3CA	TEK	9606.ENSP00000263967	9606.ENSP00000369375	0	0	0	0	0	0.08	0.9	0.212	0.921
PIK3CA	VEGFA	9606.ENSP00000263967	9606.ENSP00000478570	0	0	0	0	0	0	0.9	0.535	0.951
PIK3CA	PTK2	9606.ENSP00000263967	9606.ENSP00000341189	0	0	0	0	0.077	0.381	0.9	0.295	0.954
PIK3CA	SRC	9606.ENSP00000263967	9606.ENSP00000362680	0	0	0	0	0.058	0.124	0.9	0.578	0.96
PLCG1	TEK	9606.ENSP00000244007	9606.ENSP00000369375	0	0	0	0	0	0.374	0	0.082	0.4
PLCG1	VEGFA	9606.ENSP00000244007	9606.ENSP00000478570	0	0	0	0	0	0	0.9	0.384	0.935
PLCG1	SRC	9606.ENSP00000244007	9606.ENSP00000362680	0	0	0	0.55	0.061	0.472	0.9	0.798	0.965
PLCG1	PTK2	9606.ENSP00000244007	9606.ENSP00000341189	0	0	0	0	0.062	0.681	0.9	0.322	0.976
PTK2	TEK	9606.ENSP00000341189	9606.ENSP00000369375	0	0	0	0.574	0	0.377	0	0.377	0.47
PTK2	VEGFA	9606.ENSP00000341189	9606.ENSP00000478570	0	0	0	0	0	0	0.9	0.651	0.963
PTK2	SRC	9606.ENSP00000341189	9606.ENSP00000362680	0	0	0	0.735	0.062	0.626	0.9	0.952	0.971
SRC	VEGFA	9606.ENSP00000362680	9606.ENSP00000478570	0	0	0	0	0.065	0	0.9	0.881	0.987
TEK	VEGFA	9606.ENSP00000369375	9606.ENSP00000478570	0	0	0	0	0.061	0.174	0.6	0.909	0.968
TIMP2	VEGFA	9606.ENSP00000262768	9606.ENSP00000478570	0	0	0	0	0.063	0	0	0.669	0.676
TIMP2	TIMP3	9606.ENSP00000262768	9606.ENSP00000266085	0	0	0	0.925	0.133	0.719	0	0.866	0.762
TIMP3	VEGFA	9606.ENSP00000266085	9606.ENSP00000478570	0	0	0	0	0.091	0	0	0.582	0.603

## Sheet: S9-unicox
id	HR	HR.95L	HR.95H	pvalue
TEK	0.896462	0.865069	0.928994	1.85887e-09
FGFR2	1.02975	0.980773	1.08118	0.238337
HIF1A	1.00463	0.996505	1.01283	0.264741
MAPK1	0.945839	0.924332	0.967846	2.08648e-06
SMAD1	0.891551	0.790317	1.00575	0.0619432
PDGFB	0.965127	0.94687	0.983735	0.000269554
PIK3CA	0.813644	0.729291	0.907754	0.000221553
MMP9	1.00206	1.00024	1.00389	0.0262942
VEGFA	1.00064	0.998721	1.00257	0.512648
FGF2	1.06165	1.01823	1.10693	0.0049885
CREBBP	0.862543	0.803355	0.926091	4.5633e-05
MAPK14	0.984191	0.931192	1.04021	0.572588
ANGPT1	0.879528	0.785018	0.985417	0.0268806
FLT1	0.985727	0.979439	0.992055	1.06614e-05
PTK2	0.883653	0.832553	0.937891	4.70637e-05
TIMP2	0.999055	0.993739	1.0044	0.728272
AKT1	0.988792	0.92654	1.05523	0.734066
PLCG1	1.04212	0.996725	1.08959	0.0694301
SRC	1.06612	1.03723	1.09581	4.92106e-06
NOS3	0.897658	0.838535	0.960948	0.00189703
TIMP3	0.815948	0.762194	0.873492	4.91749e-09
KDR	0.982808	0.976412	0.989246	1.93404e-07
ARNT	0.924824	0.875402	0.977037	0.005287
PDGFRA	1.05514	1.01743	1.09425	0.00384721

## Sheet: S10-coef
Gene	Coef
ARNT	-0.00975269
CREBBP	-0.0893972
FGF2	0.0709937
FGFR2	0.0483977
HIF1A	0.00251441
MAPK1	-0.000795321
MAPK14	0.0409213
NOS3	0.0384415
PDGFRA	0.0627468
PIK3CA	-0.0746482
PLCG1	0.0532842
SRC	0.0178312
TEK	-0.0728867
TIMP3	-0.0695267
VEGFA	0.00186115

[truncated: 4 more sheets: S11-diff, S12-lassorisk, S13-unicox2, S14-multicox]
